# Supplementary material for: Analysis of Microbiome Data in the Presence of Excess Zeros
Source: Front Microbiol. 2017 Nov 7;8:2114. doi: 10.3389/fmicb.2017.02114 (PMC5682008; doi:10.3389/fmicb.2017.02114)
Supplement: Supplementary file 1 [file Presentation1.ZIP]

Archive with 19 entries (19 files):
- Rcode9_21_17/.Rhistory
- Rcode9_21_17/ancom2.R
- Rcode9_21_17/geom_ref.R
- Rcode9_21_17/Implementation.aux
- Rcode9_21_17/Implementation.log
- Rcode9_21_17/Implementation.out
- Rcode9_21_17/Implementation.pdf
- Rcode9_21_17/Implementation.Rmd
- Rcode9_21_17/Implementation.synctex
- Rcode9_21_17/Implementation.tex
- Rcode9_21_17/meta.csv
- Rcode9_21_17/nz_ref.R
- Rcode9_21_17/otu.csv
- Rcode9_21_17/pop_detect.R
- Rcode9_21_17/rel_ancom.R
- Rcode9_21_17/rel_ancom.txt
- Rcode9_21_17/sample_dat.csv
- Rcode9_21_17/stepA1.R
- Rcode9_21_17/stepA2.R
