# Supplementary material for: Analysis of Microbiome Data in the Presence of Excess Zeros
Source: Front Microbiol. 2017 Nov 7;8:2114. doi: 10.3389/fmicb.2017.02114 (PMC5682008; doi:10.3389/fmicb.2017.02114)
Supplement: Supplementary file 1 [file Presentation1.ZIP › Rcode9_21_17/ancom2.R]

ancom2<-function(OTUdat, Vardat, main.var="country", pr=NULL, pii=NULL,ref_name=NULL){
  source("pop_detect.R");  source("stepA1.R");  source("stepA2.R");  source("geom_ref.R")
  ########## STEP A1 ################################################################
  A1=struc_zero(OTUdat = OTUdat, Vardat = Vardat, main.var = main.var, p=pr)
  ########## STEP A2 ################################################################
  A2=reset_dat_missing(dat=A1[[1]],pii=pii,ref_name=ref_name,zeros=A1[[2]])
  adjusted_data=A2[[1]]; number_A2_adj_microbes=A2[[2]]; names_A2_adj_microbes=A2[[3]]
  ########## STEP A3 ################################################################
  adjusted_data[adjusted_data==0]=1
  ########## STEP B ################################################################
  ########## filter struc zero################################################################
  struc_zero_elim_ind= which(colSums(A1[[2]])>1);   sid=adjusted_data[,1];  
  normalu=adjusted_data[,3];   popu=adjusted_data[,2];  dat=adjusted_data[,-c(1,2,3)]
  ###Normalize and test individually 
  redat=log(dat[,-struc_zero_elim_ind])- normalu; 
  gauss_data=data.frame(Sample.ID=sid, pop=popu, redat)
  #############subset only the microbes#######################################
  gauss_microbiome=gauss_data %>% select(-c(Sample.ID,pop))
  ########################analysis ##########################################
  d=dim(gauss_microbiome)[2]; pval=matrix(0,d,1); sig_ind=matrix(0,d,1)
  for (j in 1:d){covariate=gauss_data$pop; response=gauss_microbiome[,j]
  regress=data.frame(response,covariate);  regress2=na.omit(regress)
  model=lm(regress2$response~ factor(regress2$covariate));  anv=anova(model);  pval[j]=anv$`Pr(>F)`[[1]]}
  padj=p.adjust(pval,"BH"); ind=which(padj<0.05)
  detected_microbes=names(gauss_microbiome)[ind]
  structural_zeros= data.frame(Microbe=names(adjusted_data[-c(1,2,3)]),t(1-A1[[2]]))
  return(list(detected_microbes=detected_microbes, structural_zeros=structural_zeros))}
####################################################################################
