# Supplementary material for: Analysis of Microbiome Data in the Presence of Excess Zeros
Source: Front Microbiol. 2017 Nov 7;8:2114. doi: 10.3389/fmicb.2017.02114 (PMC5682008; doi:10.3389/fmicb.2017.02114)
Supplement: Supplementary file 1 [file Presentation1.ZIP › Rcode9_21_17/Implementation.log]

This is pdfTeX, Version 3.14159265-2.6-1.40.18 (MiKTeX 2.9.6350 64-bit) (preloaded format=pdflatex 2017.8.17)  5 SEP 2017 12:13
entering extended mode
**./Implementation.tex
(Implementation.tex
LaTeX2e <2017-04-15>
Babel <3.10> and hyphenation patterns for 75 language(s) loaded.
("C:\Users\akaul\AppData\Local\Programs\MiKTeX 2.9\tex\latex\base\article.cls"
Document Class: article 2014/09/29 v1.4h Standard LaTeX document class
("C:\Users\akaul\AppData\Local\Programs\MiKTeX 2.9\tex\latex\base\size10.clo"
File: size10.clo 2014/09/29 v1.4h Standard LaTeX file (size option)
)
\c@part=\count79
\c@section=\count80
\c@subsection=\count81
\c@subsubsection=\count82
\c@paragraph=\count83
\c@subparagraph=\count84
\c@figure=\count85
\c@table=\count86
\abovecaptionskip=\skip41
\belowcaptionskip=\skip42
\bibindent=\dimen102
) ("C:\Users\akaul\AppData\Local\Programs\MiKTeX 2.9\tex\latex\lm\lmodern.sty"
Package: lmodern 2009/10/30 v1.6 Latin Modern Fonts
LaTeX Font Info:    Overwriting symbol font `operators' in version `normal'
(Font)                  OT1/cmr/m/n --> OT1/lmr/m/n on input line 22.
LaTeX Font Info:    Overwriting symbol font `letters' in version `normal'
(Font)                  OML/cmm/m/it --> OML/lmm/m/it on input line 23.
LaTeX Font Info:    Overwriting symbol font `symbols' in version `normal'
(Font)                  OMS/cmsy/m/n --> OMS/lmsy/m/n on input line 24.
LaTeX Font Info:    Overwriting symbol font `largesymbols' in version `normal'
(Font)                  OMX/cmex/m/n --> OMX/lmex/m/n on input line 25.
LaTeX Font Info:    Overwriting symbol font `operators' in version `bold'
(Font)                  OT1/cmr/bx/n --> OT1/lmr/bx/n on input line 26.
LaTeX Font Info:    Overwriting symbol font `letters' in version `bold'
(Font)                  OML/cmm/b/it --> OML/lmm/b/it on input line 27.
LaTeX Font Info:    Overwriting symbol font `symbols' in version `bold'
(Font)                  OMS/cmsy/b/n --> OMS/lmsy/b/n on input line 28.
LaTeX Font Info:    Overwriting symbol font `largesymbols' in version `bold'
(Font)                  OMX/cmex/m/n --> OMX/lmex/m/n on input line 29.
LaTeX Font Info:    Overwriting math alphabet `\mathbf' in version `normal'
(Font)                  OT1/cmr/bx/n --> OT1/lmr/bx/n on input line 31.
LaTeX Font Info:    Overwriting math alphabet `\mathsf' in version `normal'
(Font)                  OT1/cmss/m/n --> OT1/lmss/m/n on input line 32.
LaTeX Font Info:    Overwriting math alphabet `\mathit' in version `normal'
(Font)                  OT1/cmr/m/it --> OT1/lmr/m/it on input line 33.
LaTeX Font Info:    Overwriting math alphabet `\mathtt' in version `normal'
(Font)                  OT1/cmtt/m/n --> OT1/lmtt/m/n on input line 34.
LaTeX Font Info:    Overwriting math alphabet `\mathbf' in version `bold'
(Font)                  OT1/cmr/bx/n --> OT1/lmr/bx/n on input line 35.
LaTeX Font Info:    Overwriting math alphabet `\mathsf' in version `bold'
(Font)                  OT1/cmss/bx/n --> OT1/lmss/bx/n on input line 36.
LaTeX Font Info:    Overwriting math alphabet `\mathit' in version `bold'
(Font)                  OT1/cmr/bx/it --> OT1/lmr/bx/it on input line 37.
LaTeX Font Info:    Overwriting math alphabet `\mathtt' in version `bold'
(Font)                  OT1/cmtt/m/n --> OT1/lmtt/m/n on input line 38.
)
("C:\Users\akaul\AppData\Local\Programs\MiKTeX 2.9\tex\latex\amsfonts\amssymb.s
ty"
Package: amssymb 2013/01/14 v3.01 AMS font symbols

("C:\Users\akaul\AppData\Local\Programs\MiKTeX 2.9\tex\latex\amsfonts\amsfonts.
sty"
Package: amsfonts 2013/01/14 v3.01 Basic AMSFonts support
\@emptytoks=\toks14
\symAMSa=\mathgroup4
\symAMSb=\mathgroup5
LaTeX Font Info:    Overwriting math alphabet `\mathfrak' in version `bold'
(Font)                  U/euf/m/n --> U/euf/b/n on input line 106.
))
("C:\Users\akaul\AppData\Local\Programs\MiKTeX 2.9\tex\latex\amsmath\amsmath.st
y"
Package: amsmath 2016/11/05 v2.16a AMS math features
\@mathmargin=\skip43

For additional information on amsmath, use the `?' option.

("C:\Users\akaul\AppData\Local\Programs\MiKTeX 2.9\tex\latex\amsmath\amstext.st
y"
Package: amstext 2000/06/29 v2.01 AMS text

("C:\Users\akaul\AppData\Local\Programs\MiKTeX 2.9\tex\latex\amsmath\amsgen.sty
"
File: amsgen.sty 1999/11/30 v2.0 generic functions
\@emptytoks=\toks15
\ex@=\dimen103
))
("C:\Users\akaul\AppData\Local\Programs\MiKTeX 2.9\tex\latex\amsmath\amsbsy.sty
"
Package: amsbsy 1999/11/29 v1.2d Bold Symbols
\pmbraise@=\dimen104
)
("C:\Users\akaul\AppData\Local\Programs\MiKTeX 2.9\tex\latex\amsmath\amsopn.sty
"
Package: amsopn 2016/03/08 v2.02 operator names
)
\inf@bad=\count87
LaTeX Info: Redefining \frac on input line 213.
\uproot@=\count88
\leftroot@=\count89
LaTeX Info: Redefining \overline on input line 375.
\classnum@=\count90
\DOTSCASE@=\count91
LaTeX Info: Redefining \ldots on input line 472.
LaTeX Info: Redefining \dots on input line 475.
LaTeX Info: Redefining \cdots on input line 596.
\Mathstrutbox@=\box26
\strutbox@=\box27
\big@size=\dimen105
LaTeX Font Info:    Redeclaring font encoding OML on input line 712.
LaTeX Font Info:    Redeclaring font encoding OMS on input line 713.
\macc@depth=\count92
\c@MaxMatrixCols=\count93
\dotsspace@=\muskip10
\c@parentequation=\count94
\dspbrk@lvl=\count95
\tag@help=\toks16
\row@=\count96
\column@=\count97
\maxfields@=\count98
\andhelp@=\toks17
\eqnshift@=\dimen106
\alignsep@=\dimen107
\tagshift@=\dimen108
\tagwidth@=\dimen109
\totwidth@=\dimen110
\lineht@=\dimen111
\@envbody=\toks18
\multlinegap=\skip44
\multlinetaggap=\skip45
\mathdisplay@stack=\toks19
LaTeX Info: Redefining \[ on input line 2817.
LaTeX Info: Redefining \] on input line 2818.
)
("C:\Users\akaul\AppData\Local\Programs\MiKTeX 2.9\tex\generic\ifxetex\ifxetex.
sty"
Package: ifxetex 2010/09/12 v0.6 Provides ifxetex conditional
)
("C:\Users\akaul\AppData\Local\Programs\MiKTeX 2.9\tex\generic\oberdiek\ifluate
x.sty"
Package: ifluatex 2016/05/16 v1.4 Provides the ifluatex switch (HO)
Package ifluatex Info: LuaTeX not detected.
)
("C:\Users\akaul\AppData\Local\Programs\MiKTeX 2.9\tex\latex\base\fixltx2e.sty"
Package: fixltx2e 2016/12/29 v2.1a fixes to LaTeX (obsolete)
Applying: [2015/01/01] Old fixltx2e package on input line 46.

Package fixltx2e Warning: fixltx2e is not required with releases after 2015
(fixltx2e)                All fixes are now in the LaTeX kernel.
(fixltx2e)                See the latexrelease package for details.

Already applied: [0000/00/00] Old fixltx2e package on input line 53.
) ("C:\Users\akaul\AppData\Local\Programs\MiKTeX 2.9\tex\latex\base\fontenc.sty
"
Package: fontenc 2017/04/05 v2.0i Standard LaTeX package
 ("C:\Users\akaul\AppData\Local\Programs\MiKTeX 2.9\tex\latex\base\t1enc.def"
File: t1enc.def 2017/04/05 v2.0i Standard LaTeX file
LaTeX Font Info:    Redeclaring font encoding T1 on input line 48.
)) ("C:\Users\akaul\AppData\Local\Programs\MiKTeX 2.9\tex\latex\base\inputenc.s
ty"
Package: inputenc 2015/03/17 v1.2c Input encoding file
\inpenc@prehook=\toks20
\inpenc@posthook=\toks21
 ("C:\Users\akaul\AppData\Local\Programs\MiKTeX 2.9\tex\latex\base\utf8.def"
File: utf8.def 2017/01/28 v1.1t UTF-8 support for inputenc
Now handling font encoding OML ...
... no UTF-8 mapping file for font encoding OML
Now handling font encoding T1 ...
... processing UTF-8 mapping file for font encoding T1

("C:\Users\akaul\AppData\Local\Programs\MiKTeX 2.9\tex\latex\base\t1enc.dfu"
File: t1enc.dfu 2017/01/28 v1.1t UTF-8 support for inputenc
   defining Unicode char U+00A0 (decimal 160)
   defining Unicode char U+00A1 (decimal 161)
   defining Unicode char U+00A3 (decimal 163)
   defining Unicode char U+00AB (decimal 171)
   defining Unicode char U+00AD (decimal 173)
   defining Unicode char U+00BB (decimal 187)
   defining Unicode char U+00BF (decimal 191)
   defining Unicode char U+00C0 (decimal 192)
   defining Unicode char U+00C1 (decimal 193)
   defining Unicode char U+00C2 (decimal 194)
   defining Unicode char U+00C3 (decimal 195)
   defining Unicode char U+00C4 (decimal 196)
   defining Unicode char U+00C5 (decimal 197)
   defining Unicode char U+00C6 (decimal 198)
   defining Unicode char U+00C7 (decimal 199)
   defining Unicode char U+00C8 (decimal 200)
   defining Unicode char U+00C9 (decimal 201)
   defining Unicode char U+00CA (decimal 202)
   defining Unicode char U+00CB (decimal 203)
   defining Unicode char U+00CC (decimal 204)
   defining Unicode char U+00CD (decimal 205)
   defining Unicode char U+00CE (decimal 206)
   defining Unicode char U+00CF (decimal 207)
   defining Unicode char U+00D0 (decimal 208)
   defining Unicode char U+00D1 (decimal 209)
   defining Unicode char U+00D2 (decimal 210)
   defining Unicode char U+00D3 (decimal 211)
   defining Unicode char U+00D4 (decimal 212)
   defining Unicode char U+00D5 (decimal 213)
   defining Unicode char U+00D6 (decimal 214)
   defining Unicode char U+00D8 (decimal 216)
   defining Unicode char U+00D9 (decimal 217)
   defining Unicode char U+00DA (decimal 218)
   defining Unicode char U+00DB (decimal 219)
   defining Unicode char U+00DC (decimal 220)
   defining Unicode char U+00DD (decimal 221)
   defining Unicode char U+00DE (decimal 222)
   defining Unicode char U+00DF (decimal 223)
   defining Unicode char U+00E0 (decimal 224)
   defining Unicode char U+00E1 (decimal 225)
   defining Unicode char U+00E2 (decimal 226)
   defining Unicode char U+00E3 (decimal 227)
   defining Unicode char U+00E4 (decimal 228)
   defining Unicode char U+00E5 (decimal 229)
   defining Unicode char U+00E6 (decimal 230)
   defining Unicode char U+00E7 (decimal 231)
   defining Unicode char U+00E8 (decimal 232)
   defining Unicode char U+00E9 (decimal 233)
   defining Unicode char U+00EA (decimal 234)
   defining Unicode char U+00EB (decimal 235)
   defining Unicode char U+00EC (decimal 236)
   defining Unicode char U+00ED (decimal 237)
   defining Unicode char U+00EE (decimal 238)
   defining Unicode char U+00EF (decimal 239)
   defining Unicode char U+00F0 (decimal 240)
   defining Unicode char U+00F1 (decimal 241)
   defining Unicode char U+00F2 (decimal 242)
   defining Unicode char U+00F3 (decimal 243)
   defining Unicode char U+00F4 (decimal 244)
   defining Unicode char U+00F5 (decimal 245)
   defining Unicode char U+00F6 (decimal 246)
   defining Unicode char U+00F8 (decimal 248)
   defining Unicode char U+00F9 (decimal 249)
   defining Unicode char U+00FA (decimal 250)
   defining Unicode char U+00FB (decimal 251)
   defining Unicode char U+00FC (decimal 252)
   defining Unicode char U+00FD (decimal 253)
   defining Unicode char U+00FE (decimal 254)
   defining Unicode char U+00FF (decimal 255)
   defining Unicode char U+0100 (decimal 256)
   defining Unicode char U+0101 (decimal 257)
   defining Unicode char U+0102 (decimal 258)
   defining Unicode char U+0103 (decimal 259)
   defining Unicode char U+0104 (decimal 260)
   defining Unicode char U+0105 (decimal 261)
   defining Unicode char U+0106 (decimal 262)
   defining Unicode char U+0107 (decimal 263)
   defining Unicode char U+0108 (decimal 264)
   defining Unicode char U+0109 (decimal 265)
   defining Unicode char U+010A (decimal 266)
   defining Unicode char U+010B (decimal 267)
   defining Unicode char U+010C (decimal 268)
   defining Unicode char U+010D (decimal 269)
   defining Unicode char U+010E (decimal 270)
   defining Unicode char U+010F (decimal 271)
   defining Unicode char U+0110 (decimal 272)
   defining Unicode char U+0111 (decimal 273)
   defining Unicode char U+0112 (decimal 274)
   defining Unicode char U+0113 (decimal 275)
   defining Unicode char U+0114 (decimal 276)
   defining Unicode char U+0115 (decimal 277)
   defining Unicode char U+0116 (decimal 278)
   defining Unicode char U+0117 (decimal 279)
   defining Unicode char U+0118 (decimal 280)
   defining Unicode char U+0119 (decimal 281)
   defining Unicode char U+011A (decimal 282)
   defining Unicode char U+011B (decimal 283)
   defining Unicode char U+011C (decimal 284)
   defining Unicode char U+011D (decimal 285)
   defining Unicode char U+011E (decimal 286)
   defining Unicode char U+011F (decimal 287)
   defining Unicode char U+0120 (decimal 288)
   defining Unicode char U+0121 (decimal 289)
   defining Unicode char U+0122 (decimal 290)
   defining Unicode char U+0123 (decimal 291)
   defining Unicode char U+0124 (decimal 292)
   defining Unicode char U+0125 (decimal 293)
   defining Unicode char U+0128 (decimal 296)
   defining Unicode char U+0129 (decimal 297)
   defining Unicode char U+012A (decimal 298)
   defining Unicode char U+012B (decimal 299)
   defining Unicode char U+012C (decimal 300)
   defining Unicode char U+012D (decimal 301)
   defining Unicode char U+012E (decimal 302)
   defining Unicode char U+012F (decimal 303)
   defining Unicode char U+0130 (decimal 304)
   defining Unicode char U+0131 (decimal 305)
   defining Unicode char U+0132 (decimal 306)
   defining Unicode char U+0133 (decimal 307)
   defining Unicode char U+0134 (decimal 308)
   defining Unicode char U+0135 (decimal 309)
   defining Unicode char U+0136 (decimal 310)
   defining Unicode char U+0137 (decimal 311)
   defining Unicode char U+0139 (decimal 313)
   defining Unicode char U+013A (decimal 314)
   defining Unicode char U+013B (decimal 315)
   defining Unicode char U+013C (decimal 316)
   defining Unicode char U+013D (decimal 317)
   defining Unicode char U+013E (decimal 318)
   defining Unicode char U+0141 (decimal 321)
   defining Unicode char U+0142 (decimal 322)
   defining Unicode char U+0143 (decimal 323)
   defining Unicode char U+0144 (decimal 324)
   defining Unicode char U+0145 (decimal 325)
   defining Unicode char U+0146 (decimal 326)
   defining Unicode char U+0147 (decimal 327)
   defining Unicode char U+0148 (decimal 328)
   defining Unicode char U+014A (decimal 330)
   defining Unicode char U+014B (decimal 331)
   defining Unicode char U+014C (decimal 332)
   defining Unicode char U+014D (decimal 333)
   defining Unicode char U+014E (decimal 334)
   defining Unicode char U+014F (decimal 335)
   defining Unicode char U+0150 (decimal 336)
   defining Unicode char U+0151 (decimal 337)
   defining Unicode char U+0152 (decimal 338)
   defining Unicode char U+0153 (decimal 339)
   defining Unicode char U+0154 (decimal 340)
   defining Unicode char U+0155 (decimal 341)
   defining Unicode char U+0156 (decimal 342)
   defining Unicode char U+0157 (decimal 343)
   defining Unicode char U+0158 (decimal 344)
   defining Unicode char U+0159 (decimal 345)
   defining Unicode char U+015A (decimal 346)
   defining Unicode char U+015B (decimal 347)
   defining Unicode char U+015C (decimal 348)
   defining Unicode char U+015D (decimal 349)
   defining Unicode char U+015E (decimal 350)
   defining Unicode char U+015F (decimal 351)
   defining Unicode char U+0160 (decimal 352)
   defining Unicode char U+0161 (decimal 353)
   defining Unicode char U+0162 (decimal 354)
   defining Unicode char U+0163 (decimal 355)
   defining Unicode char U+0164 (decimal 356)
   defining Unicode char U+0165 (decimal 357)
   defining Unicode char U+0168 (decimal 360)
   defining Unicode char U+0169 (decimal 361)
   defining Unicode char U+016A (decimal 362)
   defining Unicode char U+016B (decimal 363)
   defining Unicode char U+016C (decimal 364)
   defining Unicode char U+016D (decimal 365)
   defining Unicode char U+016E (decimal 366)
   defining Unicode char U+016F (decimal 367)
   defining Unicode char U+0170 (decimal 368)
   defining Unicode char U+0171 (decimal 369)
   defining Unicode char U+0172 (decimal 370)
   defining Unicode char U+0173 (decimal 371)
   defining Unicode char U+0174 (decimal 372)
   defining Unicode char U+0175 (decimal 373)
   defining Unicode char U+0176 (decimal 374)
   defining Unicode char U+0177 (decimal 375)
   defining Unicode char U+0178 (decimal 376)
   defining Unicode char U+0179 (decimal 377)
   defining Unicode char U+017A (decimal 378)
   defining Unicode char U+017B (decimal 379)
   defining Unicode char U+017C (decimal 380)
   defining Unicode char U+017D (decimal 381)
   defining Unicode char U+017E (decimal 382)
   defining Unicode char U+01CD (decimal 461)
   defining Unicode char U+01CE (decimal 462)
   defining Unicode char U+01CF (decimal 463)
   defining Unicode char U+01D0 (decimal 464)
   defining Unicode char U+01D1 (decimal 465)
   defining Unicode char U+01D2 (decimal 466)
   defining Unicode char U+01D3 (decimal 467)
   defining Unicode char U+01D4 (decimal 468)
   defining Unicode char U+01E2 (decimal 482)
   defining Unicode char U+01E3 (decimal 483)
   defining Unicode char U+01E6 (decimal 486)
   defining Unicode char U+01E7 (decimal 487)
   defining Unicode char U+01E8 (decimal 488)
   defining Unicode char U+01E9 (decimal 489)
   defining Unicode char U+01EA (decimal 490)
   defining Unicode char U+01EB (decimal 491)
   defining Unicode char U+01F0 (decimal 496)
   defining Unicode char U+01F4 (decimal 500)
   defining Unicode char U+01F5 (decimal 501)
   defining Unicode char U+0218 (decimal 536)
   defining Unicode char U+0219 (decimal 537)
   defining Unicode char U+021A (decimal 538)
   defining Unicode char U+021B (decimal 539)
   defining Unicode char U+0232 (decimal 562)
   defining Unicode char U+0233 (decimal 563)
   defining Unicode char U+1E02 (decimal 7682)
   defining Unicode char U+1E03 (decimal 7683)
   defining Unicode char U+200C (decimal 8204)
   defining Unicode char U+2010 (decimal 8208)
   defining Unicode char U+2011 (decimal 8209)
   defining Unicode char U+2012 (decimal 8210)
   defining Unicode char U+2013 (decimal 8211)
   defining Unicode char U+2014 (decimal 8212)
   defining Unicode char U+2015 (decimal 8213)
   defining Unicode char U+2018 (decimal 8216)
   defining Unicode char U+2019 (decimal 8217)
   defining Unicode char U+201A (decimal 8218)
   defining Unicode char U+201C (decimal 8220)
   defining Unicode char U+201D (decimal 8221)
   defining Unicode char U+201E (decimal 8222)
   defining Unicode char U+2030 (decimal 8240)
   defining Unicode char U+2031 (decimal 8241)
   defining Unicode char U+2039 (decimal 8249)
   defining Unicode char U+203A (decimal 8250)
   defining Unicode char U+2423 (decimal 9251)
   defining Unicode char U+1E20 (decimal 7712)
   defining Unicode char U+1E21 (decimal 7713)
)
Now handling font encoding OT1 ...
... processing UTF-8 mapping file for font encoding OT1

("C:\Users\akaul\AppData\Local\Programs\MiKTeX 2.9\tex\latex\base\ot1enc.dfu"
File: ot1enc.dfu 2017/01/28 v1.1t UTF-8 support for inputenc
   defining Unicode char U+00A0 (decimal 160)
   defining Unicode char U+00A1 (decimal 161)
   defining Unicode char U+00A3 (decimal 163)
   defining Unicode char U+00AD (decimal 173)
   defining Unicode char U+00B8 (decimal 184)
   defining Unicode char U+00BF (decimal 191)
   defining Unicode char U+00C5 (decimal 197)
   defining Unicode char U+00C6 (decimal 198)
   defining Unicode char U+00D8 (decimal 216)
   defining Unicode char U+00DF (decimal 223)
   defining Unicode char U+00E6 (decimal 230)
   defining Unicode char U+00EC (decimal 236)
   defining Unicode char U+00ED (decimal 237)
   defining Unicode char U+00EE (decimal 238)
   defining Unicode char U+00EF (decimal 239)
   defining Unicode char U+00F8 (decimal 248)
   defining Unicode char U+0131 (decimal 305)
   defining Unicode char U+0141 (decimal 321)
   defining Unicode char U+0142 (decimal 322)
   defining Unicode char U+0152 (decimal 338)
   defining Unicode char U+0153 (decimal 339)
   defining Unicode char U+0174 (decimal 372)
   defining Unicode char U+0175 (decimal 373)
   defining Unicode char U+0176 (decimal 374)
   defining Unicode char U+0177 (decimal 375)
   defining Unicode char U+0218 (decimal 536)
   defining Unicode char U+0219 (decimal 537)
   defining Unicode char U+021A (decimal 538)
   defining Unicode char U+021B (decimal 539)
   defining Unicode char U+2013 (decimal 8211)
   defining Unicode char U+2014 (decimal 8212)
   defining Unicode char U+2018 (decimal 8216)
   defining Unicode char U+2019 (decimal 8217)
   defining Unicode char U+201C (decimal 8220)
   defining Unicode char U+201D (decimal 8221)
)
Now handling font encoding OMS ...
... processing UTF-8 mapping file for font encoding OMS

("C:\Users\akaul\AppData\Local\Programs\MiKTeX 2.9\tex\latex\base\omsenc.dfu"
File: omsenc.dfu 2017/01/28 v1.1t UTF-8 support for inputenc
   defining Unicode char U+00A7 (decimal 167)
   defining Unicode char U+00B6 (decimal 182)
   defining Unicode char U+00B7 (decimal 183)
   defining Unicode char U+2020 (decimal 8224)
   defining Unicode char U+2021 (decimal 8225)
   defining Unicode char U+2022 (decimal 8226)
)
Now handling font encoding OMX ...
... no UTF-8 mapping file for font encoding OMX
Now handling font encoding U ...
... no UTF-8 mapping file for font encoding U
   defining Unicode char U+00A9 (decimal 169)
   defining Unicode char U+00AA (decimal 170)
   defining Unicode char U+00AE (decimal 174)
   defining Unicode char U+00BA (decimal 186)
   defining Unicode char U+02C6 (decimal 710)
   defining Unicode char U+02DC (decimal 732)
   defining Unicode char U+200C (decimal 8204)
   defining Unicode char U+2026 (decimal 8230)
   defining Unicode char U+2122 (decimal 8482)
   defining Unicode char U+2423 (decimal 9251)
))
("C:\Users\akaul\AppData\Local\Programs\MiKTeX 2.9\tex\latex\upquote\upquote.st
y"
Package: upquote 2012/04/19 v1.3 upright-quote and grave-accent glyphs in verba
tim

("C:\Users\akaul\AppData\Local\Programs\MiKTeX 2.9\tex\latex\base\textcomp.sty"
Package: textcomp 2017/04/05 v2.0i Standard LaTeX package
Package textcomp Info: Sub-encoding information:
(textcomp)               5 = only ISO-Adobe without \textcurrency
(textcomp)               4 = 5 + \texteuro
(textcomp)               3 = 4 + \textohm
(textcomp)               2 = 3 + \textestimated + \textcurrency
(textcomp)               1 = TS1 - \textcircled - \t
(textcomp)               0 = TS1 (full)
(textcomp)             Font families with sub-encoding setting implement
(textcomp)             only a restricted character set as indicated.
(textcomp)             Family '?' is the default used for unknown fonts.
(textcomp)             See the documentation for details.
Package textcomp Info: Setting ? sub-encoding to TS1/1 on input line 79.
("C:\Users\akaul\AppData\Local\Programs\MiKTeX 2.9\tex\latex\base\ts1enc.def"
File: ts1enc.def 2001/06/05 v3.0e (jk/car/fm) Standard LaTeX file
Now handling font encoding TS1 ...
... processing UTF-8 mapping file for font encoding TS1

("C:\Users\akaul\AppData\Local\Programs\MiKTeX 2.9\tex\latex\base\ts1enc.dfu"
File: ts1enc.dfu 2017/01/28 v1.1t UTF-8 support for inputenc
   defining Unicode char U+00A2 (decimal 162)
   defining Unicode char U+00A3 (decimal 163)
   defining Unicode char U+00A4 (decimal 164)
   defining Unicode char U+00A5 (decimal 165)
   defining Unicode char U+00A6 (decimal 166)
   defining Unicode char U+00A7 (decimal 167)
   defining Unicode char U+00A8 (decimal 168)
   defining Unicode char U+00A9 (decimal 169)
   defining Unicode char U+00AA (decimal 170)
   defining Unicode char U+00AC (decimal 172)
   defining Unicode char U+00AE (decimal 174)
   defining Unicode char U+00AF (decimal 175)
   defining Unicode char U+00B0 (decimal 176)
   defining Unicode char U+00B1 (decimal 177)
   defining Unicode char U+00B2 (decimal 178)
   defining Unicode char U+00B3 (decimal 179)
   defining Unicode char U+00B4 (decimal 180)
   defining Unicode char U+00B5 (decimal 181)
   defining Unicode char U+00B6 (decimal 182)
   defining Unicode char U+00B7 (decimal 183)
   defining Unicode char U+00B9 (decimal 185)
   defining Unicode char U+00BA (decimal 186)
   defining Unicode char U+00BC (decimal 188)
   defining Unicode char U+00BD (decimal 189)
   defining Unicode char U+00BE (decimal 190)
   defining Unicode char U+00D7 (decimal 215)
   defining Unicode char U+00F7 (decimal 247)
   defining Unicode char U+0192 (decimal 402)
   defining Unicode char U+02C7 (decimal 711)
   defining Unicode char U+02D8 (decimal 728)
   defining Unicode char U+02DD (decimal 733)
   defining Unicode char U+0E3F (decimal 3647)
   defining Unicode char U+2016 (decimal 8214)
   defining Unicode char U+2020 (decimal 8224)
   defining Unicode char U+2021 (decimal 8225)
   defining Unicode char U+2022 (decimal 8226)
   defining Unicode char U+2030 (decimal 8240)
   defining Unicode char U+2031 (decimal 8241)
   defining Unicode char U+203B (decimal 8251)
   defining Unicode char U+203D (decimal 8253)
   defining Unicode char U+2044 (decimal 8260)
   defining Unicode char U+204E (decimal 8270)
   defining Unicode char U+2052 (decimal 8274)
   defining Unicode char U+20A1 (decimal 8353)
   defining Unicode char U+20A4 (decimal 8356)
   defining Unicode char U+20A6 (decimal 8358)
   defining Unicode char U+20A9 (decimal 8361)
   defining Unicode char U+20AB (decimal 8363)
   defining Unicode char U+20AC (decimal 8364)
   defining Unicode char U+20B1 (decimal 8369)
   defining Unicode char U+2103 (decimal 8451)
   defining Unicode char U+2116 (decimal 8470)
   defining Unicode char U+2117 (decimal 8471)
   defining Unicode char U+211E (decimal 8478)
   defining Unicode char U+2120 (decimal 8480)
   defining Unicode char U+2122 (decimal 8482)
   defining Unicode char U+2126 (decimal 8486)
   defining Unicode char U+2127 (decimal 8487)
   defining Unicode char U+212E (decimal 8494)
   defining Unicode char U+2190 (decimal 8592)
   defining Unicode char U+2191 (decimal 8593)
   defining Unicode char U+2192 (decimal 8594)
   defining Unicode char U+2193 (decimal 8595)
   defining Unicode char U+2329 (decimal 9001)
   defining Unicode char U+232A (decimal 9002)
   defining Unicode char U+2422 (decimal 9250)
   defining Unicode char U+25E6 (decimal 9702)
   defining Unicode char U+25EF (decimal 9711)
   defining Unicode char U+266A (decimal 9834)
))
LaTeX Info: Redefining \oldstylenums on input line 334.
Package textcomp Info: Setting cmr sub-encoding to TS1/0 on input line 349.
Package textcomp Info: Setting cmss sub-encoding to TS1/0 on input line 350.
Package textcomp Info: Setting cmtt sub-encoding to TS1/0 on input line 351.
Package textcomp Info: Setting cmvtt sub-encoding to TS1/0 on input line 352.
Package textcomp Info: Setting cmbr sub-encoding to TS1/0 on input line 353.
Package textcomp Info: Setting cmtl sub-encoding to TS1/0 on input line 354.
Package textcomp Info: Setting ccr sub-encoding to TS1/0 on input line 355.
Package textcomp Info: Setting ptm sub-encoding to TS1/4 on input line 356.
Package textcomp Info: Setting pcr sub-encoding to TS1/4 on input line 357.
Package textcomp Info: Setting phv sub-encoding to TS1/4 on input line 358.
Package textcomp Info: Setting ppl sub-encoding to TS1/3 on input line 359.
Package textcomp Info: Setting pag sub-encoding to TS1/4 on input line 360.
Package textcomp Info: Setting pbk sub-encoding to TS1/4 on input line 361.
Package textcomp Info: Setting pnc sub-encoding to TS1/4 on input line 362.
Package textcomp Info: Setting pzc sub-encoding to TS1/4 on input line 363.
Package textcomp Info: Setting bch sub-encoding to TS1/4 on input line 364.
Package textcomp Info: Setting put sub-encoding to TS1/5 on input line 365.
Package textcomp Info: Setting uag sub-encoding to TS1/5 on input line 366.
Package textcomp Info: Setting ugq sub-encoding to TS1/5 on input line 367.
Package textcomp Info: Setting ul8 sub-encoding to TS1/4 on input line 368.
Package textcomp Info: Setting ul9 sub-encoding to TS1/4 on input line 369.
Package textcomp Info: Setting augie sub-encoding to TS1/5 on input line 370.
Package textcomp Info: Setting dayrom sub-encoding to TS1/3 on input line 371.
Package textcomp Info: Setting dayroms sub-encoding to TS1/3 on input line 372.

Package textcomp Info: Setting pxr sub-encoding to TS1/0 on input line 373.
Package textcomp Info: Setting pxss sub-encoding to TS1/0 on input line 374.
Package textcomp Info: Setting pxtt sub-encoding to TS1/0 on input line 375.
Package textcomp Info: Setting txr sub-encoding to TS1/0 on input line 376.
Package textcomp Info: Setting txss sub-encoding to TS1/0 on input line 377.
Package textcomp Info: Setting txtt sub-encoding to TS1/0 on input line 378.
Package textcomp Info: Setting lmr sub-encoding to TS1/0 on input line 379.
Package textcomp Info: Setting lmdh sub-encoding to TS1/0 on input line 380.
Package textcomp Info: Setting lmss sub-encoding to TS1/0 on input line 381.
Package textcomp Info: Setting lmssq sub-encoding to TS1/0 on input line 382.
Package textcomp Info: Setting lmvtt sub-encoding to TS1/0 on input line 383.
Package textcomp Info: Setting lmtt sub-encoding to TS1/0 on input line 384.
Package textcomp Info: Setting qhv sub-encoding to TS1/0 on input line 385.
Package textcomp Info: Setting qag sub-encoding to TS1/0 on input line 386.
Package textcomp Info: Setting qbk sub-encoding to TS1/0 on input line 387.
Package textcomp Info: Setting qcr sub-encoding to TS1/0 on input line 388.
Package textcomp Info: Setting qcs sub-encoding to TS1/0 on input line 389.
Package textcomp Info: Setting qpl sub-encoding to TS1/0 on input line 390.
Package textcomp Info: Setting qtm sub-encoding to TS1/0 on input line 391.
Package textcomp Info: Setting qzc sub-encoding to TS1/0 on input line 392.
Package textcomp Info: Setting qhvc sub-encoding to TS1/0 on input line 393.
Package textcomp Info: Setting futs sub-encoding to TS1/4 on input line 394.
Package textcomp Info: Setting futx sub-encoding to TS1/4 on input line 395.
Package textcomp Info: Setting futj sub-encoding to TS1/4 on input line 396.
Package textcomp Info: Setting hlh sub-encoding to TS1/3 on input line 397.
Package textcomp Info: Setting hls sub-encoding to TS1/3 on input line 398.
Package textcomp Info: Setting hlst sub-encoding to TS1/3 on input line 399.
Package textcomp Info: Setting hlct sub-encoding to TS1/5 on input line 400.
Package textcomp Info: Setting hlx sub-encoding to TS1/5 on input line 401.
Package textcomp Info: Setting hlce sub-encoding to TS1/5 on input line 402.
Package textcomp Info: Setting hlcn sub-encoding to TS1/5 on input line 403.
Package textcomp Info: Setting hlcw sub-encoding to TS1/5 on input line 404.
Package textcomp Info: Setting hlcf sub-encoding to TS1/5 on input line 405.
Package textcomp Info: Setting pplx sub-encoding to TS1/3 on input line 406.
Package textcomp Info: Setting pplj sub-encoding to TS1/3 on input line 407.
Package textcomp Info: Setting ptmx sub-encoding to TS1/4 on input line 408.
Package textcomp Info: Setting ptmj sub-encoding to TS1/4 on input line 409.
))
("C:\Users\akaul\AppData\Local\Programs\MiKTeX 2.9\tex\latex\microtype\microtyp
e.sty"
Package: microtype 2017/07/07 v2.7 Micro-typographical refinements (RS)

("C:\Users\akaul\AppData\Local\Programs\MiKTeX 2.9\tex\latex\graphics\keyval.st
y"
Package: keyval 2014/10/28 v1.15 key=value parser (DPC)
\KV@toks@=\toks22
)
\MT@toks=\toks23
\MT@count=\count99
LaTeX Info: Redefining \textls on input line 789.
\MT@outer@kern=\dimen112
LaTeX Info: Redefining \textmicrotypecontext on input line 1334.
\MT@listname@count=\count100

("C:\Users\akaul\AppData\Local\Programs\MiKTeX 2.9\tex\latex\microtype\microtyp
e-pdftex.def"
File: microtype-pdftex.def 2017/07/07 v2.7 Definitions specific to pdftex (RS)
LaTeX Info: Redefining \lsstyle on input line 912.
LaTeX Info: Redefining \lslig on input line 912.
\MT@outer@space=\skip46
)
Package microtype Info: Loading configuration file microtype.cfg.

("C:\Users\akaul\AppData\Local\Programs\MiKTeX 2.9\tex\latex\microtype\microtyp
e.cfg"
File: microtype.cfg 2017/07/07 v2.7 microtype main configuration file (RS)
))
("C:\Users\akaul\AppData\Local\Programs\MiKTeX 2.9\tex\latex\geometry\geometry.
sty"
Package: geometry 2010/09/12 v5.6 Page Geometry

("C:\Users\akaul\AppData\Local\Programs\MiKTeX 2.9\tex\generic\oberdiek\ifpdf.s
ty"
Package: ifpdf 2017/03/15 v3.2 Provides the ifpdf switch
)
("C:\Users\akaul\AppData\Local\Programs\MiKTeX 2.9\tex\generic\oberdiek\ifvtex.
sty"
Package: ifvtex 2016/05/16 v1.6 Detect VTeX and its facilities (HO)
Package ifvtex Info: VTeX not detected.
)
\Gm@cnth=\count101
\Gm@cntv=\count102
\c@Gm@tempcnt=\count103
\Gm@bindingoffset=\dimen113
\Gm@wd@mp=\dimen114
\Gm@odd@mp=\dimen115
\Gm@even@mp=\dimen116
\Gm@layoutwidth=\dimen117
\Gm@layoutheight=\dimen118
\Gm@layouthoffset=\dimen119
\Gm@layoutvoffset=\dimen120
\Gm@dimlist=\toks24

("C:\Users\akaul\AppData\Local\Programs\MiKTeX 2.9\tex\latex\geometry\geometry.
cfg"))
("C:\Users\akaul\AppData\Local\Programs\MiKTeX 2.9\tex\latex\hyperref\hyperref.
sty"
Package: hyperref 2017/03/14 v6.85a Hypertext links for LaTeX

("C:\Users\akaul\AppData\Local\Programs\MiKTeX 2.9\tex\generic\oberdiek\hobsub-
hyperref.sty"
Package: hobsub-hyperref 2016/05/16 v1.14 Bundle oberdiek, subset hyperref (HO)


("C:\Users\akaul\AppData\Local\Programs\MiKTeX 2.9\tex\generic\oberdiek\hobsub-
generic.sty"
Package: hobsub-generic 2016/05/16 v1.14 Bundle oberdiek, subset generic (HO)
Package: hobsub 2016/05/16 v1.14 Construct package bundles (HO)
Package: infwarerr 2016/05/16 v1.4 Providing info/warning/error messages (HO)
Package: ltxcmds 2016/05/16 v1.23 LaTeX kernel commands for general use (HO)
Package hobsub Info: Skipping package `ifluatex' (already loaded).
Package hobsub Info: Skipping package `ifvtex' (already loaded).
Package: intcalc 2016/05/16 v1.2 Expandable calculations with integers (HO)
Package hobsub Info: Skipping package `ifpdf' (already loaded).
Package: etexcmds 2016/05/16 v1.6 Avoid name clashes with e-TeX commands (HO)
Package etexcmds Info: Could not find \expanded.
(etexcmds)             That can mean that you are not using pdfTeX 1.50 or
(etexcmds)             that some package has redefined \expanded.
(etexcmds)             In the latter case, load this package earlier.
Package: kvsetkeys 2016/05/16 v1.17 Key value parser (HO)
Package: kvdefinekeys 2016/05/16 v1.4 Define keys (HO)
Package: pdftexcmds 2017/03/19 v0.25 Utility functions of pdfTeX for LuaTeX (HO
)
Package pdftexcmds Info: LuaTeX not detected.
Package pdftexcmds Info: \pdf@primitive is available.
Package pdftexcmds Info: \pdf@ifprimitive is available.
Package pdftexcmds Info: \pdfdraftmode found.
Package: pdfescape 2016/05/16 v1.14 Implements pdfTeX's escape features (HO)
Package: bigintcalc 2016/05/16 v1.4 Expandable calculations on big integers (HO
)
Package: bitset 2016/05/16 v1.2 Handle bit-vector datatype (HO)
Package: uniquecounter 2016/05/16 v1.3 Provide unlimited unique counter (HO)
)
Package hobsub Info: Skipping package `hobsub' (already loaded).
Package: letltxmacro 2016/05/16 v1.5 Let assignment for LaTeX macros (HO)
Package: hopatch 2016/05/16 v1.3 Wrapper for package hooks (HO)
Package: xcolor-patch 2016/05/16 xcolor patch
Package: atveryend 2016/05/16 v1.9 Hooks at the very end of document (HO)
Package atveryend Info: \enddocument detected (standard20110627).
Package: atbegshi 2016/06/09 v1.18 At begin shipout hook (HO)
Package: refcount 2016/05/16 v3.5 Data extraction from label references (HO)
Package: hycolor 2016/05/16 v1.8 Color options for hyperref/bookmark (HO)
)
("C:\Users\akaul\AppData\Local\Programs\MiKTeX 2.9\tex\latex\oberdiek\auxhook.s
ty"
Package: auxhook 2016/05/16 v1.4 Hooks for auxiliary files (HO)
)
("C:\Users\akaul\AppData\Local\Programs\MiKTeX 2.9\tex\latex\oberdiek\kvoptions
.sty"
Package: kvoptions 2016/05/16 v3.12 Key value format for package options (HO)
)
\@linkdim=\dimen121
\Hy@linkcounter=\count104
\Hy@pagecounter=\count105

("C:\Users\akaul\AppData\Local\Programs\MiKTeX 2.9\tex\latex\hyperref\pd1enc.de
f"
File: pd1enc.def 2017/03/14 v6.85a Hyperref: PDFDocEncoding definition (HO)
Now handling font encoding PD1 ...
... no UTF-8 mapping file for font encoding PD1
)
\Hy@SavedSpaceFactor=\count106

("C:\Users\akaul\AppData\Local\Programs\MiKTeX 2.9\tex\latex\00miktex\hyperref.
cfg"
File: hyperref.cfg 2002/06/06 v1.2 hyperref configuration of TeXLive
)
Package hyperref Info: Hyper figures OFF on input line 4498.
Package hyperref Info: Link nesting OFF on input line 4503.
Package hyperref Info: Hyper index ON on input line 4506.
Package hyperref Info: Plain pages OFF on input line 4513.
Package hyperref Info: Backreferencing OFF on input line 4518.
Package hyperref Info: Implicit mode ON; LaTeX internals redefined.
Package hyperref Info: Bookmarks ON on input line 4751.
\c@Hy@tempcnt=\count107
 ("C:\Users\akaul\AppData\Local\Programs\MiKTeX 2.9\tex\latex\url\url.sty"
\Urlmuskip=\muskip11
Package: url 2013/09/16  ver 3.4  Verb mode for urls, etc.
)
LaTeX Info: Redefining \url on input line 5104.
\XeTeXLinkMargin=\dimen122
\Fld@menulength=\count108
\Field@Width=\dimen123
\Fld@charsize=\dimen124
Package hyperref Info: Hyper figures OFF on input line 6358.
Package hyperref Info: Link nesting OFF on input line 6363.
Package hyperref Info: Hyper index ON on input line 6366.
Package hyperref Info: backreferencing OFF on input line 6373.
Package hyperref Info: Link coloring OFF on input line 6378.
Package hyperref Info: Link coloring with OCG OFF on input line 6383.
Package hyperref Info: PDF/A mode OFF on input line 6388.
LaTeX Info: Redefining \ref on input line 6428.
LaTeX Info: Redefining \pageref on input line 6432.
\Hy@abspage=\count109
\c@Item=\count110
\c@Hfootnote=\count111
)

Package hyperref Message: Driver (autodetected): hpdftex.


("C:\Users\akaul\AppData\Local\Programs\MiKTeX 2.9\tex\latex\hyperref\hpdftex.d
ef"
File: hpdftex.def 2017/03/14 v6.85a Hyperref driver for pdfTeX
\Fld@listcount=\count112
\c@bookmark@seq@number=\count113

("C:\Users\akaul\AppData\Local\Programs\MiKTeX 2.9\tex\latex\oberdiek\rerunfile
check.sty"
Package: rerunfilecheck 2016/05/16 v1.8 Rerun checks for auxiliary files (HO)
Package uniquecounter Info: New unique counter `rerunfilecheck' on input line 2
82.
)
\Hy@SectionHShift=\skip47
)
Package hyperref Info: Option `unicode' set `true' on input line 30.

("C:\Users\akaul\AppData\Local\Programs\MiKTeX 2.9\tex\latex\hyperref\puenc.def
"
File: puenc.def 2017/03/14 v6.85a Hyperref: PDF Unicode definition (HO)
Now handling font encoding PU ...
... no UTF-8 mapping file for font encoding PU
)
Package hyperref Info: Option `breaklinks' set `true' on input line 30.

("C:\Users\akaul\AppData\Local\Programs\MiKTeX 2.9\tex\latex\graphics\color.sty
"
Package: color 2016/07/10 v1.1e Standard LaTeX Color (DPC)

("C:\Users\akaul\AppData\Local\Programs\MiKTeX 2.9\tex\latex\graphics-cfg\color
.cfg"
File: color.cfg 2016/01/02 v1.6 sample color configuration
)
Package color Info: Driver file: pdftex.def on input line 147.

("C:\Users\akaul\AppData\Local\Programs\MiKTeX 2.9\tex\latex\graphics-def\pdfte
x.def"
File: pdftex.def 2017/01/12 v0.06k Graphics/color for pdfTeX
\Gread@gobject=\count114
))
("C:\Users\akaul\AppData\Local\Programs\MiKTeX 2.9\tex\latex\fancyvrb\fancyvrb.
sty"
Package: fancyvrb 2008/02/07

Style option: `fancyvrb' v2.7a, with DG/SPQR fixes, and firstline=lastline fix 
<2008/02/07> (tvz)
\FV@CodeLineNo=\count115
\FV@InFile=\read1
\FV@TabBox=\box28
\c@FancyVerbLine=\count116
\FV@StepNumber=\count117
\FV@OutFile=\write3
)
("C:\Users\akaul\AppData\Local\Programs\MiKTeX 2.9\tex\latex\framed\framed.sty"
Package: framed 2011/10/22 v 0.96: framed or shaded text with page breaks
\OuterFrameSep=\skip48
\fb@frw=\dimen125
\fb@frh=\dimen126
\FrameRule=\dimen127
\FrameSep=\dimen128
)
("C:\Users\akaul\AppData\Local\Programs\MiKTeX 2.9\tex\latex\graphics\graphicx.
sty"
Package: graphicx 2014/10/28 v1.0g Enhanced LaTeX Graphics (DPC,SPQR)

("C:\Users\akaul\AppData\Local\Programs\MiKTeX 2.9\tex\latex\graphics\graphics.
sty"
Package: graphics 2017/04/14 v1.1b Standard LaTeX Graphics (DPC,SPQR)

("C:\Users\akaul\AppData\Local\Programs\MiKTeX 2.9\tex\latex\graphics\trig.sty"
Package: trig 2016/01/03 v1.10 sin cos tan (DPC)
)
("C:\Users\akaul\AppData\Local\Programs\MiKTeX 2.9\tex\latex\graphics-cfg\graph
ics.cfg"
File: graphics.cfg 2016/06/04 v1.11 sample graphics configuration
)
Package graphics Info: Driver file: pdftex.def on input line 99.
)
\Gin@req@height=\dimen129
\Gin@req@width=\dimen130
)
("C:\Users\akaul\AppData\Local\Programs\MiKTeX 2.9\tex\latex\oberdiek\grffile.s
ty"
Package: grffile 2016/05/16 v1.17 Extended file name support for graphics (HO)
Package grffile Info: Option `multidot' is set to `true'.
Package grffile Info: Option `extendedchars' is set to `false'.
Package grffile Info: Option `space' is set to `true'.
Package grffile Info: \Gin@ii of package `graphicx' fixed on input line 486.
)
("C:\Users\akaul\AppData\Local\Programs\MiKTeX 2.9\tex\latex\ltxmisc\parskip.st
y"
Package: parskip 2001/04/09 non-zero parskip adjustments
)
("C:\Users\akaul\AppData\Local\Programs\MiKTeX 2.9\tex\latex\titling\titling.st
y"
Package: titling 2009/09/04 v2.1d maketitle typesetting
\thanksmarkwidth=\skip49
\thanksmargin=\skip50
\droptitle=\skip51
)
("C:\Users\akaul\AppData\Local\Programs\MiKTeX 2.9\tex\latex\tools\verbatim.sty
"
Package: verbatim 2014/10/28 v1.5q LaTeX2e package for verbatim enhancements
\every@verbatim=\toks25
\verbatim@line=\toks26
\verbatim@in@stream=\read2
)
("C:\Users\akaul\AppData\Local\Programs\MiKTeX 2.9\tex\latex\listings\listings.
sty"
\lst@mode=\count118
\lst@gtempboxa=\box29
\lst@token=\toks27
\lst@length=\count119
\lst@currlwidth=\dimen131
\lst@column=\count120
\lst@pos=\count121
\lst@lostspace=\dimen132
\lst@width=\dimen133
\lst@newlines=\count122
\lst@lineno=\count123
\lst@maxwidth=\dimen134

("C:\Users\akaul\AppData\Local\Programs\MiKTeX 2.9\tex\latex\listings\lstmisc.s
ty"
File: lstmisc.sty 2015/06/04 1.6 (Carsten Heinz)
\c@lstnumber=\count124
\lst@skipnumbers=\count125
\lst@framebox=\box30
)
("C:\Users\akaul\AppData\Local\Programs\MiKTeX 2.9\tex\latex\listings\listings.
cfg"
File: listings.cfg 2015/06/04 1.6 listings configuration
))
Package: listings 2015/06/04 1.6 (Carsten Heinz)

("C:\Users\akaul\AppData\Local\Programs\MiKTeX 2.9\tex\latex\float\float.sty"
Package: float 2001/11/08 v1.3d Float enhancements (AL)
\c@float@type=\count126
\float@exts=\toks28
\float@box=\box31
\@float@everytoks=\toks29
\@floatcapt=\box32
)
("C:\Users\akaul\AppData\Local\Programs\MiKTeX 2.9\tex\latex\base\fontenc.sty"
Package: fontenc 2017/04/05 v2.0i Standard LaTeX package

("C:\Users\akaul\AppData\Local\Programs\MiKTeX 2.9\tex\latex\base\t1enc.def"
File: t1enc.def 2017/04/05 v2.0i Standard LaTeX file
LaTeX Font Info:    Redeclaring font encoding T1 on input line 48.
))
No file Implementation.aux.
\openout1 = `Implementation.aux'.

LaTeX Font Info:    Checking defaults for OML/cmm/m/it on input line 129.
LaTeX Font Info:    ... okay on input line 129.
LaTeX Font Info:    Checking defaults for T1/cmr/m/n on input line 129.
LaTeX Font Info:    ... okay on input line 129.
LaTeX Font Info:    Checking defaults for OT1/cmr/m/n on input line 129.
LaTeX Font Info:    ... okay on input line 129.
LaTeX Font Info:    Checking defaults for OMS/cmsy/m/n on input line 129.
LaTeX Font Info:    ... okay on input line 129.
LaTeX Font Info:    Checking defaults for OMX/cmex/m/n on input line 129.
LaTeX Font Info:    ... okay on input line 129.
LaTeX Font Info:    Checking defaults for U/cmr/m/n on input line 129.
LaTeX Font Info:    ... okay on input line 129.
LaTeX Font Info:    Checking defaults for TS1/cmr/m/n on input line 129.
LaTeX Font Info:    Try loading font information for TS1+cmr on input line 129.

("C:\Users\akaul\AppData\Local\Programs\MiKTeX 2.9\tex\latex\base\ts1cmr.fd"
File: ts1cmr.fd 2014/09/29 v2.5h Standard LaTeX font definitions
)
LaTeX Font Info:    ... okay on input line 129.
LaTeX Font Info:    Checking defaults for PD1/pdf/m/n on input line 129.
LaTeX Font Info:    ... okay on input line 129.
LaTeX Font Info:    Checking defaults for PU/pdf/m/n on input line 129.
LaTeX Font Info:    ... okay on input line 129.
LaTeX Font Info:    Try loading font information for T1+lmr on input line 129.

("C:\Users\akaul\AppData\Local\Programs\MiKTeX 2.9\tex\latex\lm\t1lmr.fd"
File: t1lmr.fd 2009/10/30 v1.6 Font defs for Latin Modern
)
LaTeX Info: Redefining \microtypecontext on input line 129.
Package microtype Info: Generating PDF output.
Package microtype Info: Character protrusion enabled (level 2).
Package microtype Info: Using protrusion set `basicmath'.
Package microtype Info: Automatic font expansion enabled (level 2),
(microtype)             stretch: 20, shrink: 20, step: 1, non-selected.
Package microtype Info: Using default expansion set `basictext'.
Package microtype Info: No adjustment of tracking.
Package microtype Info: No adjustment of interword spacing.
Package microtype Info: No adjustment of character kerning.

("C:\Users\akaul\AppData\Local\Programs\MiKTeX 2.9\tex\latex\microtype\mt-cmr.c
fg"
File: mt-cmr.cfg 2013/05/19 v2.2 microtype config. file: Computer Modern Roman 
(RS)
)
*geometry* driver: auto-detecting
*geometry* detected driver: pdftex
*geometry* verbose mode - [ preamble ] result:
* driver: pdftex
* paper: <default>
* layout: <same size as paper>
* layoutoffset:(h,v)=(0.0pt,0.0pt)
* modes: 
* h-part:(L,W,R)=(72.26999pt, 469.75502pt, 72.26999pt)
* v-part:(T,H,B)=(72.26999pt, 650.43001pt, 72.26999pt)
* \paperwidth=614.295pt
* \paperheight=794.96999pt
* \textwidth=469.75502pt
* \textheight=650.43001pt
* \oddsidemargin=0.0pt
* \evensidemargin=0.0pt
* \topmargin=-37.0pt
* \headheight=12.0pt
* \headsep=25.0pt
* \topskip=10.0pt
* \footskip=30.0pt
* \marginparwidth=65.0pt
* \marginparsep=11.0pt
* \columnsep=10.0pt
* \skip\footins=9.0pt plus 4.0pt minus 2.0pt
* \hoffset=0.0pt
* \voffset=0.0pt
* \mag=1000
* \@twocolumnfalse
* \@twosidefalse
* \@mparswitchfalse
* \@reversemarginfalse
* (1in=72.27pt=25.4mm, 1cm=28.453pt)

\AtBeginShipoutBox=\box33
Package hyperref Info: Link coloring OFF on input line 129.

("C:\Users\akaul\AppData\Local\Programs\MiKTeX 2.9\tex\latex\hyperref\nameref.s
ty"
Package: nameref 2016/05/21 v2.44 Cross-referencing by name of section

("C:\Users\akaul\AppData\Local\Programs\MiKTeX 2.9\tex\generic\oberdiek\gettitl
estring.sty"
Package: gettitlestring 2016/05/16 v1.5 Cleanup title references (HO)
)
\c@section@level=\count127
)
LaTeX Info: Redefining \ref on input line 129.
LaTeX Info: Redefining \pageref on input line 129.
LaTeX Info: Redefining \nameref on input line 129.
\@outlinefile=\write4
\openout4 = `Implementation.out'.


("C:\Users\akaul\AppData\Local\Programs\MiKTeX 2.9\tex\context\base\supp-pdf.mk
ii"
[Loading MPS to PDF converter (version 2006.09.02).]
\scratchcounter=\count128
\scratchdimen=\dimen135
\scratchbox=\box34
\nofMPsegments=\count129
\nofMParguments=\count130
\everyMPshowfont=\toks30
\MPscratchCnt=\count131
\MPscratchDim=\dimen136
\MPnumerator=\count132
\makeMPintoPDFobject=\count133
\everyMPtoPDFconversion=\toks31
)
("C:\Users\akaul\AppData\Local\Programs\MiKTeX 2.9\tex\latex\oberdiek\epstopdf-
base.sty"
Package: epstopdf-base 2016/05/15 v2.6 Base part for package epstopdf

("C:\Users\akaul\AppData\Local\Programs\MiKTeX 2.9\tex\latex\oberdiek\grfext.st
y"
Package: grfext 2016/05/16 v1.2 Manage graphics extensions (HO)
)
Package epstopdf-base Info: Redefining graphics rule for `.eps' on input line 4
38.
Package grfext Info: Graphics extension search list:
(grfext)             [.png,.pdf,.jpg,.mps,.jpeg,.jbig2,.jb2,.PNG,.PDF,.JPG,.JPE
G,.JBIG2,.JB2,.eps]
(grfext)             \AppendGraphicsExtensions on input line 456.
)
\c@lstlisting=\count134
LaTeX Font Info:    Try loading font information for T1+lmtt on input line 138.

 ("C:\Users\akaul\AppData\Local\Programs\MiKTeX 2.9\tex\latex\lm\t1lmtt.fd"
File: t1lmtt.fd 2009/10/30 v1.6 Font defs for Latin Modern
)
LaTeX Font Info:    Font shape `T1/lmtt/bx/n' in size <10> not available
(Font)              Font shape `T1/lmtt/b/n' tried instead on input line 196.
 [1

{C:/Users/akaul/AppData/Local/MiKTeX/2.9/pdftex/config/pdftex.map}]
File: ancom2.txt  (verbatim)

[2]
LaTeX Font Info:    Try loading font information for OT1+lmr on input line 242.

 ("C:\Users\akaul\AppData\Local\Programs\MiKTeX 2.9\tex\latex\lm\ot1lmr.fd"
File: ot1lmr.fd 2009/10/30 v1.6 Font defs for Latin Modern
)
LaTeX Font Info:    Try loading font information for OML+lmm on input line 242.

("C:\Users\akaul\AppData\Local\Programs\MiKTeX 2.9\tex\latex\lm\omllmm.fd"
File: omllmm.fd 2009/10/30 v1.6 Font defs for Latin Modern
)
LaTeX Font Info:    Try loading font information for OMS+lmsy on input line 242
.

("C:\Users\akaul\AppData\Local\Programs\MiKTeX 2.9\tex\latex\lm\omslmsy.fd"
File: omslmsy.fd 2009/10/30 v1.6 Font defs for Latin Modern
)
LaTeX Font Info:    Try loading font information for OMX+lmex on input line 242
.

("C:\Users\akaul\AppData\Local\Programs\MiKTeX 2.9\tex\latex\lm\omxlmex.fd"
File: omxlmex.fd 2009/10/30 v1.6 Font defs for Latin Modern
)
LaTeX Font Info:    External font `lmex10' loaded for size
(Font)              <10> on input line 242.
LaTeX Font Info:    External font `lmex10' loaded for size
(Font)              <7> on input line 242.
LaTeX Font Info:    External font `lmex10' loaded for size
(Font)              <5> on input line 242.
LaTeX Font Info:    Try loading font information for U+msa on input line 242.

("C:\Users\akaul\AppData\Local\Programs\MiKTeX 2.9\tex\latex\amsfonts\umsa.fd"
File: umsa.fd 2013/01/14 v3.01 AMS symbols A
)
("C:\Users\akaul\AppData\Local\Programs\MiKTeX 2.9\tex\latex\microtype\mt-msa.c
fg"
File: mt-msa.cfg 2006/02/04 v1.1 microtype config. file: AMS symbols (a) (RS)
)
LaTeX Font Info:    Try loading font information for U+msb on input line 242.

("C:\Users\akaul\AppData\Local\Programs\MiKTeX 2.9\tex\latex\amsfonts\umsb.fd"
File: umsb.fd 2013/01/14 v3.01 AMS symbols B
)
("C:\Users\akaul\AppData\Local\Programs\MiKTeX 2.9\tex\latex\microtype\mt-msb.c
fg"
File: mt-msb.cfg 2005/06/01 v1.0 microtype config. file: AMS symbols (b) (RS)
)
Package atveryend Info: Empty hook `BeforeClearDocument' on input line 245.
 [3]
Package atveryend Info: Empty hook `AfterLastShipout' on input line 245.
 (Implementation.aux)
Package atveryend Info: Executing hook `AtVeryEndDocument' on input line 245.
Package atveryend Info: Executing hook `AtEndAfterFileList' on input line 245.


Package rerunfilecheck Warning: File `Implementation.out' has changed.
(rerunfilecheck)                Rerun to get outlines right
(rerunfilecheck)                or use package `bookmark'.

Package rerunfilecheck Info: Checksums for `Implementation.out':
(rerunfilecheck)             Before: <no file>
(rerunfilecheck)             After:  538A4AF2F24F4D2F4F488A475FC1F07F;115.
Package atveryend Info: Empty hook `AtVeryVeryEnd' on input line 245.
 ) 
Here is how much of TeX's memory you used:
 14229 strings out of 493323
 209086 string characters out of 3130015
 319237 words of memory out of 3000000
 17518 multiletter control sequences out of 15000+200000
 46080 words of font info for 63 fonts, out of 3000000 for 9000
 1141 hyphenation exceptions out of 8191
 33i,5n,38p,241b,459s stack positions out of 5000i,500n,10000p,200000b,50000s
{C:/Users/akaul/AppData/Local/Programs/MiKTeX 2.9/fonts/enc/dvips/lm/lm-ec.en
c}<C:/Users/akaul/AppData/Local/Programs/MiKTeX 2.9/fonts/type1/public/lm/lmbx1
0.pfb><C:/Users/akaul/AppData/Local/Programs/MiKTeX 2.9/fonts/type1/public/lm/l
mbx12.pfb><C:/Users/akaul/AppData/Local/Programs/MiKTeX 2.9/fonts/type1/public/
lm/lmr10.pfb><C:/Users/akaul/AppData/Local/Programs/MiKTeX 2.9/fonts/type1/publ
ic/lm/lmr17.pfb><C:/Users/akaul/AppData/Local/Programs/MiKTeX 2.9/fonts/type1/p
ublic/lm/lmri10.pfb><C:/Users/akaul/AppData/Local/Programs/MiKTeX 2.9/fonts/typ
e1/public/lm/lmri12.pfb><C:/Users/akaul/AppData/Local/Programs/MiKTeX 2.9/fonts
/type1/public/lm/lmtk10.pfb><C:/Users/akaul/AppData/Local/Programs/MiKTeX 2.9/f
onts/type1/public/lm/lmtt10.pfb><C:/Users/akaul/AppData/Local/Programs/MiKTeX 2
.9/fonts/type1/public/lm/lmtti10.pfb>
Output written on Implementation.pdf (3 pages, 224743 bytes).
PDF statistics:
 67 PDF objects out of 1000 (max. 8388607)
 12 named destinations out of 1000 (max. 500000)
 10241 words of extra memory for PDF output out of 12000 (max. 10000000)
