# Supplementary material for: Analysis of Microbiome Data in the Presence of Excess Zeros
Source: Front Microbiol. 2017 Nov 7;8:2114. doi: 10.3389/fmicb.2017.02114 (PMC5682008; doi:10.3389/fmicb.2017.02114)
Supplement: Supplementary file 1 [file Presentation1.ZIP › Rcode9_21_17/Implementation.out]

\BOOKMARK [1][-]{section*.1}{\376\377\000I\000m\000p\000l\000e\000m\000e\000n\000t\000a\000t\000i\000o\000n}{}% 1
