# Supplementary material for: Analysis of Microbiome Data in the Presence of Excess Zeros
Source: Front Microbiol. 2017 Nov 7;8:2114. doi: 10.3389/fmicb.2017.02114 (PMC5682008; doi:10.3389/fmicb.2017.02114)
Supplement: Supplementary file 1 [file Presentation1.ZIP › Rcode9_21_17/Implementation.synctex]

SyncTeX Version:1
Input:1:D:\Papers\Peddada\Zeros microbiome\Rcode\Implementation.tex
Input:2:C:\Users\akaul\AppData\Local\Programs\MiKTeX 2.9\tex\latex\base\article.cls
Input:3:C:\Users\akaul\AppData\Local\Programs\MiKTeX 2.9\tex\latex\base\size10.clo
Input:4:C:\Users\akaul\AppData\Local\Programs\MiKTeX 2.9\tex\latex\lm\lmodern.sty
Input:5:C:\Users\akaul\AppData\Local\Programs\MiKTeX 2.9\tex\latex\amsfonts\amssymb.sty
Input:6:C:\Users\akaul\AppData\Local\Programs\MiKTeX 2.9\tex\latex\amsfonts\amsfonts.sty
Input:7:C:\Users\akaul\AppData\Local\Programs\MiKTeX 2.9\tex\latex\amsmath\amsmath.sty
Input:8:C:\Users\akaul\AppData\Local\Programs\MiKTeX 2.9\tex\latex\amsmath\amstext.sty
Input:9:C:\Users\akaul\AppData\Local\Programs\MiKTeX 2.9\tex\latex\amsmath\amsgen.sty
Input:10:C:\Users\akaul\AppData\Local\Programs\MiKTeX 2.9\tex\latex\amsmath\amsbsy.sty
Input:11:C:\Users\akaul\AppData\Local\Programs\MiKTeX 2.9\tex\latex\amsmath\amsopn.sty
Input:12:C:\Users\akaul\AppData\Local\Programs\MiKTeX 2.9\tex\generic\ifxetex\ifxetex.sty
Input:13:C:\Users\akaul\AppData\Local\Programs\MiKTeX 2.9\tex\generic\oberdiek\ifluatex.sty
Input:14:C:\Users\akaul\AppData\Local\Programs\MiKTeX 2.9\tex\latex\base\fixltx2e.sty
Input:15:C:\Users\akaul\AppData\Local\Programs\MiKTeX 2.9\tex\latex\base\fontenc.sty
Input:16:C:\Users\akaul\AppData\Local\Programs\MiKTeX 2.9\tex\latex\base\t1enc.def
Input:17:C:\Users\akaul\AppData\Local\Programs\MiKTeX 2.9\tex\latex\base\inputenc.sty
Input:18:C:\Users\akaul\AppData\Local\Programs\MiKTeX 2.9\tex\latex\base\utf8.def
Input:19:C:\Users\akaul\AppData\Local\Programs\MiKTeX 2.9\tex\latex\base\t1enc.dfu
Input:20:C:\Users\akaul\AppData\Local\Programs\MiKTeX 2.9\tex\latex\base\ot1enc.dfu
Input:21:C:\Users\akaul\AppData\Local\Programs\MiKTeX 2.9\tex\latex\base\omsenc.dfu
Input:22:C:\Users\akaul\AppData\Local\Programs\MiKTeX 2.9\tex\latex\upquote\upquote.sty
Input:23:C:\Users\akaul\AppData\Local\Programs\MiKTeX 2.9\tex\latex\base\textcomp.sty
Input:24:C:\Users\akaul\AppData\Local\Programs\MiKTeX 2.9\tex\latex\base\ts1enc.def
Input:25:C:\Users\akaul\AppData\Local\Programs\MiKTeX 2.9\tex\latex\base\ts1enc.dfu
Input:26:C:\Users\akaul\AppData\Local\Programs\MiKTeX 2.9\tex\latex\microtype\microtype.sty
Input:27:C:\Users\akaul\AppData\Local\Programs\MiKTeX 2.9\tex\latex\graphics\keyval.sty
Input:28:C:\Users\akaul\AppData\Local\Programs\MiKTeX 2.9\tex\latex\microtype\microtype-pdftex.def
Input:29:C:\Users\akaul\AppData\Local\Programs\MiKTeX 2.9\tex\latex\microtype\microtype.cfg
Input:30:C:\Users\akaul\AppData\Local\Programs\MiKTeX 2.9\tex\latex\geometry\geometry.sty
Input:31:C:\Users\akaul\AppData\Local\Programs\MiKTeX 2.9\tex\generic\oberdiek\ifpdf.sty
Input:32:C:\Users\akaul\AppData\Local\Programs\MiKTeX 2.9\tex\generic\oberdiek\ifvtex.sty
Input:33:C:\Users\akaul\AppData\Local\Programs\MiKTeX 2.9\tex\latex\geometry\geometry.cfg
Input:34:C:\Users\akaul\AppData\Local\Programs\MiKTeX 2.9\tex\latex\hyperref\hyperref.sty
Input:35:C:\Users\akaul\AppData\Local\Programs\MiKTeX 2.9\tex\generic\oberdiek\hobsub-hyperref.sty
Input:36:C:\Users\akaul\AppData\Local\Programs\MiKTeX 2.9\tex\generic\oberdiek\hobsub-generic.sty
Input:37:C:\Users\akaul\AppData\Local\Programs\MiKTeX 2.9\tex\latex\oberdiek\auxhook.sty
Input:38:C:\Users\akaul\AppData\Local\Programs\MiKTeX 2.9\tex\latex\oberdiek\kvoptions.sty
Input:39:C:\Users\akaul\AppData\Local\Programs\MiKTeX 2.9\tex\latex\hyperref\pd1enc.def
Input:40:C:\Users\akaul\AppData\Local\Programs\MiKTeX 2.9\tex\latex\00miktex\hyperref.cfg
Input:41:C:\Users\akaul\AppData\Local\Programs\MiKTeX 2.9\tex\latex\url\url.sty
Input:42:C:\Users\akaul\AppData\Local\Programs\MiKTeX 2.9\tex\latex\hyperref\hpdftex.def
Input:43:C:\Users\akaul\AppData\Local\Programs\MiKTeX 2.9\tex\latex\oberdiek\rerunfilecheck.sty
Input:44:C:\Users\akaul\AppData\Local\Programs\MiKTeX 2.9\tex\latex\hyperref\puenc.def
Input:45:C:\Users\akaul\AppData\Local\Programs\MiKTeX 2.9\tex\latex\graphics\color.sty
Input:46:C:\Users\akaul\AppData\Local\Programs\MiKTeX 2.9\tex\latex\graphics-cfg\color.cfg
Input:47:C:\Users\akaul\AppData\Local\Programs\MiKTeX 2.9\tex\latex\graphics-def\pdftex.def
Input:48:C:\Users\akaul\AppData\Local\Programs\MiKTeX 2.9\tex\latex\fancyvrb\fancyvrb.sty
Input:49:C:\Users\akaul\AppData\Local\Programs\MiKTeX 2.9\tex\latex\framed\framed.sty
Input:50:C:\Users\akaul\AppData\Local\Programs\MiKTeX 2.9\tex\latex\graphics\graphicx.sty
Input:51:C:\Users\akaul\AppData\Local\Programs\MiKTeX 2.9\tex\latex\graphics\graphics.sty
Input:52:C:\Users\akaul\AppData\Local\Programs\MiKTeX 2.9\tex\latex\graphics\trig.sty
Input:53:C:\Users\akaul\AppData\Local\Programs\MiKTeX 2.9\tex\latex\graphics-cfg\graphics.cfg
Input:54:C:\Users\akaul\AppData\Local\Programs\MiKTeX 2.9\tex\latex\oberdiek\grffile.sty
Input:55:C:\Users\akaul\AppData\Local\Programs\MiKTeX 2.9\tex\latex\ltxmisc\parskip.sty
Input:56:C:\Users\akaul\AppData\Local\Programs\MiKTeX 2.9\tex\latex\titling\titling.sty
Input:57:C:\Users\akaul\AppData\Local\Programs\MiKTeX 2.9\tex\latex\tools\verbatim.sty
Input:58:C:\Users\akaul\AppData\Local\Programs\MiKTeX 2.9\tex\latex\listings\listings.sty
Input:59:C:\Users\akaul\AppData\Local\Programs\MiKTeX 2.9\tex\latex\listings\lstmisc.sty
Input:60:C:\Users\akaul\AppData\Local\Programs\MiKTeX 2.9\tex\latex\listings\listings.cfg
Input:61:C:\Users\akaul\AppData\Local\Programs\MiKTeX 2.9\tex\latex\float\float.sty
Input:62:C:\Users\akaul\AppData\Local\Programs\MiKTeX 2.9\tex\latex\base\fontenc.sty
Input:63:C:\Users\akaul\AppData\Local\Programs\MiKTeX 2.9\tex\latex\base\t1enc.def
Input:64:C:\Users\akaul\AppData\Local\Programs\MiKTeX 2.9\tex\latex\base\ts1cmr.fd
Input:65:C:\Users\akaul\AppData\Local\Programs\MiKTeX 2.9\tex\latex\lm\t1lmr.fd
Input:66:C:\Users\akaul\AppData\Local\Programs\MiKTeX 2.9\tex\latex\microtype\mt-cmr.cfg
Input:67:C:\Users\akaul\AppData\Local\Programs\MiKTeX 2.9\tex\latex\hyperref\nameref.sty
Input:68:C:\Users\akaul\AppData\Local\Programs\MiKTeX 2.9\tex\generic\oberdiek\gettitlestring.sty
Input:69:C:\Users\akaul\AppData\Local\Programs\MiKTeX 2.9\tex\context\base\supp-pdf.mkii
Input:70:C:\Users\akaul\AppData\Local\Programs\MiKTeX 2.9\tex\latex\oberdiek\epstopdf-base.sty
Input:71:C:\Users\akaul\AppData\Local\Programs\MiKTeX 2.9\tex\latex\oberdiek\grfext.sty
Input:72:C:\Users\akaul\AppData\Local\Programs\MiKTeX 2.9\tex\latex\lm\t1lmtt.fd
Output:pdf
Magnification:1000
Unit:1
X Offset:0
Y Offset:0
Content:
!6409
{1
[1,208:4736286,49328947:30785865,44592661,0
h1,208:4736286,4736286:0,0,0
[1,208:4736286,4736286:0,0,0
(1,208:4736286,2245673:0,0,0
k1,208:4736286,2245673:65781
)
]
[1,208:4736286,49328947:30785865,44592661,0
[1,208:4736286,49328947:30785865,47017493,0
[1,208:4736286,3097886:30785865,786432,0
(1,208:4736286,3097886:30785865,0,0
h1,208:4736286,3097886:30785865,0,0
)
]
[1,208:4736286,47362867:30785865,42626581,0
h1,130:4736286,5391646:0,0,0
(1,130:4736286,6113182:30785865,928641,264370
k1,130:4900777,6113182:164491
h1,130:4900777,6113182:0,0,0
x1,130:10277784,6113182
x1,130:13485442,6113182
g1,130:13895775,6113182
x1,130:16069695,6113182
x1,130:16941591,6113182
x1,130:18902475,6113182
g1,130:19454829,6113182
x1,130:24029363,6113182
g1,130:24439696,6113182
x1,130:25437870,6113182
g1,130:25848203,6113182
x1,130:32258822,6113182
g1,130:32669155,6113182
x1,130:35357660,6113182
k1,130:35522151,6113182:164491
)
(1,130:4736286,7751582:30785865,928641,0
k1,130:11607104,7751582:6870818
x1,130:12640832,7751582
g1,130:13051165,7751582
x1,130:14779251,7751582
g1,130:15189584,7751582
x1,130:19916994,7751582
g1,130:20327327,7751582
x1,130:21325501,7751582
g1,130:21735834,7751582
x1,130:25330129,7751582
g1,130:25740462,7751582
x1,130:28651334,7751582
g1,130:28651334,7751582
k1,130:35522151,7751582:6870817
)
(1,130:4736286,9062302:30785865,541752,152916
k1,130:7737413,9062302:3001127
h1,130:7680003,9062302:0,0,0
x1,130:8251608,9062302
x1,130:10610902,9062302
g1,130:10886152,9062302
x1,130:11477418,9062302
x1,130:12676726,9062302
g1,130:12951976,9062302
x1,130:16559730,9062302
g1,130:16834980,9062302
x1,130:19569272,9062302
g1,130:19844522,9062302
x1,130:20994677,9062302
g1,130:21269927,9062302
x1,130:23974005,9062302
g1,130:24249255,9062302
x1,130:25468224,9062302
g1,130:25743474,9062302
x1,130:28554966,9062302
g1,130:28830216,9062302
x1,130:29410929,9062302
g1,130:29686179,9062302
x1,130:30561805,9062302
x1,130:32488563,9062302
g1,130:32521025,9062302
k1,130:35522151,9062302:3001126
)
(1,132:4736286,11577598:30785865,645227,183500
(1,132:4736286,11577598:0,0,0
g1,132:4736286,11577598
)
(1,132:4736286,11577598:0,0,0
(1,132:4736286,11577598:0,0,0
(1,132:4736286,10397950:0,0,0
)
)
g1,132:4736286,11577598
)
x1,132:9344612,11577598
x1,132:12072542,11577598
k1,132:35522150,11577598:23449608
g1,132:35522150,11577598
)
(1,143:4736286,13406226:30785865,451461,127430
x1,143:6016187,13406226
k1,134:6253742,13406226:237555
x1,134:6959343,13406226
x1,134:8871517,13406226
x1,134:9113279,13406226
k1,134:9350834,13406226:237555
x1,134:10318252,13406226
x1,134:11770691,13406226
k1,134:12008247,13406226:237556
x1,134:13905960,13406226
k1,134:14143515,13406226:237555
x1,134:14849116,13406226
k1,134:15086671,13406226:237555
x1,134:17909041,13406226
x1,134:19042088,13406226
k1,134:19279643,13406226:237555
x1,134:20208078,13406226
k1,134:20445633,13406226:237555
x1,134:22265335,13406226
x1,134:24196109,13406226
k1,134:24433664,13406226:237555
x1,134:25772449,13406226
x1,134:27057032,13406226
k1,134:27294588,13406226:237556
x1,134:27851639,13406226
k1,135:28089194,13406226:237555
x1,135:29017629,13406226
k1,135:29255184,13406226:237555
x1,135:30517818,13406226
x1,135:32510592,13406226
k1,135:32748147,13406226:237555
x1,135:35522151,13406226
k1,135:35522151,13406226:0
)
(1,143:4736286,14192658:30785865,451461,127430
x1,143:5274770,14192658
k1,135:5537604,14192658:262834
x1,135:8974642,14192658
k1,135:9237476,14192658:262834
x1,135:10676554,14192658
k1,135:10939387,14192658:262833
x1,135:11496438,14192658
k1,135:11759272,14192658:262834
x1,135:12687707,14192658
k1,135:12950541,14192658:262834
x1,135:15490730,14192658
k1,135:15753564,14192658:262834
x1,135:16292048,14192658
k1,135:16554882,14192658:262834
x1,135:18484177,14192658
k1,136:18747010,14192658:262833
x1,136:20498022,14192658
x1,136:20722517,14192658
k1,136:21146931,14192658:424414
x1,136:21648281,14192658
k1,136:21911070,14192658:262789
x1,136:23920165,14192658
k1,136:24182999,14192658:262834
x1,136:25482801,14192658
k1,136:25745634,14192658:262833
x1,136:26566378,14192658
k1,136:26829212,14192658:262834
x1,136:27798489,14192658
k1,136:28061323,14192658:262834
x1,136:29179151,14192658
k1,136:29441985,14192658:262834
x1,136:29813352,14192658
x1,136:30797126,14192658
k1,136:31059959,14192658:262833
x1,136:33510997,14192658
k1,136:33773831,14192658:262834
x1,136:34330882,14192658
k1,136:34593716,14192658:262834
x1,136:35522151,14192658
k1,136:35522151,14192658:0
)
(1,143:4736286,14979090:30785865,451461,127430
x1,143:5426668,14979090
x1,137:7297990,14979090
x1,137:9169270,14979090
k1,137:9462287,14979090:293017
x1,137:10588690,14979090
k1,137:10807726,14979090:219036
x1,137:12224806,14979090
k1,137:12443841,14979090:219035
x1,137:14787513,14979090
k1,137:15006548,14979090:219035
x1,137:16205650,14979090
k1,137:16424685,14979090:219035
x1,137:16788042,14979090
x1,137:18939157,14979090
k1,137:19158192,14979090:219035
x1,137:20215577,14979090
k1,137:20434612,14979090:219035
x1,137:22676561,14979090
k1,137:22895597,14979090:219036
x1,137:23335265,14979090
k1,138:22895597,14979090:0
k1,138:23554300,14979090:219035
x1,138:25800357,14979090
k1,138:26093374,14979090:293017
x1,138:26583911,14979090
x1,138:26820066,14979090
k1,138:27039101,14979090:219035
x1,138:28861358,14979090
x1,138:29097513,14979090
k1,138:29316549,14979090:219036
x1,138:30373934,14979090
k1,138:30592969,14979090:219035
x1,138:32936641,14979090
k1,138:33155676,14979090:219035
x1,138:33595344,14979090
k1,138:33814379,14979090:219035
x1,138:35522151,14979090
k1,138:35522151,14979090:0
)
(1,143:4736286,15765522:30785865,451461,127430
x1,143:5326992,15765522
k1,138:5545019,15765522:218027
x1,138:8203178,15765522
k1,138:8421205,15765522:218027
x1,138:8974979,15765522
x1,138:10582767,15765522
k1,139:8421205,15765522:-18205
x1,139:12059785,15765522
k1,139:12277812,15765522:218027
x1,139:14788258,15765522
x1,139:15028491,15765522
k1,139:15246518,15765522:218027
x1,139:17241947,15765522
x1,139:17817630,15765522
k1,139:18035657,15765522:218027
x1,139:18589431,15765522
k1,139:18807458,15765522:218027
x1,139:19065896,15765522
x1,139:19527618,15765522
x1,139:19841681,15765522
k1,139:20059708,15765522:218027
x1,139:20652253,15765522
k1,139:20870281,15765522:218028
x1,139:22311936,15765522
k1,139:22529963,15765522:218027
x1,139:22899145,15765522
x1,139:25649322,15765522
k1,139:25867349,15765522:218027
x1,139:26698035,15765522
x1,139:27606492,15765522
k1,139:27897621,15765522:291129
x1,139:28658147,15765522
k1,139:28876174,15765522:218027
x1,139:30500597,15765522
k1,140:30718624,15765522:218027
x1,140:31272398,15765522
k1,140:31490425,15765522:218027
x1,140:32413398,15765522
k1,140:32631425,15765522:218027
x1,140:35522151,15765522
k1,140:35522151,15765522:0
)
(1,143:4736286,16551954:30785865,451461,127430
x1,143:6845028,16551954
k1,140:7041860,16551954:196832
x1,140:7362986,16551954
k1,140:7554413,16551954:191427
x1,140:8947727,16551954
k1,140:9139154,16551954:191427
x1,140:11656442,16551954
k1,140:11847869,16551954:191427
x1,140:14666636,16551954
k1,140:14858063,16551954:191427
x1,140:15330825,16551954
k1,140:15522225,16551954:191400
x1,140:16128801,16551954
x1,140:16789259,16551954
k1,140:16980686,16551954:191427
x1,140:17412424,16551954
k1,140:17603851,16551954:191427
x1,140:17960654,16551954
k1,141:17603851,16551954:18205
x1,141:19120640,16551954
k1,141:19312067,16551954:191427
x1,141:20293300,16551954
x1,141:21416876,16551954
x1,141:22255736,16551954
k1,141:22537999,16551954:282263
x1,141:23126719,16551954
k1,141:23318145,16551954:191426
x1,141:24210171,16551954
k1,141:24401598,16551954:191427
x1,141:26399694,16551954
k1,141:26591121,16551954:191427
x1,141:27804239,16551954
x1,141:28645946,16551954
k1,141:28837373,16551954:191427
x1,141:29301208,16551954
x1,141:29568453,16551954
k1,141:29759880,16551954:191427
x1,141:31047949,16551954
k1,141:31239376,16551954:191427
x1,141:31917305,16551954
x1,141:32238080,16551954
x1,141:32505325,16551954
k1,141:32696752,16551954:191427
x1,141:33124927,16551954
k1,141:33316354,16551954:191427
x1,141:35546399,16551954
k1,141:35522151,16551954:0
)
(1,143:4736286,17338386:30785865,451461,0
x1,143:5063966,17338386
x1,142:5391659,17338386
x1,142:7394142,17338386
k1,143:35522150,17338386:28255148
g1,143:35522150,17338386
)
(1,153:4736286,18518034:30785865,451461,127430
h1,144:4712693,18518034:0,0,0
x1,144:5857155,18518034
k1,144:6075565,18518034:218410
x1,144:7626141,18518034
k1,144:7844552,18518034:218411
x1,144:9136708,18518034
k1,144:9355118,18518034:218410
x1,144:11241649,18518034
k1,144:11460059,18518034:218410
x1,144:11829241,18518034
x1,144:12142799,18518034
k1,144:12361210,18518034:218411
x1,144:12914984,18518034
k1,144:13133394,18518034:218410
x1,144:14056367,18518034
k1,144:14274777,18518034:218410
x1,144:16214833,18518034
k1,144:16433244,18518034:218411
x1,144:16968560,18518034
k1,144:17186970,18518034:218410
x1,144:18109943,18518034
k1,144:18328353,18518034:218410
x1,144:20325630,18518034
k1,144:20544041,18518034:218411
x1,144:21836197,18518034
k1,144:22054607,18518034:218410
x1,144:23016334,18518034
x1,144:24567179,18518034
k1,144:24785589,18518034:218410
x1,144:26077728,18518034
k1,144:26296139,18518034:218411
x1,144:27219112,18518034
k1,145:27437522,18518034:218410
x1,145:27926686,18518034
k1,145:28145096,18518034:218410
x1,145:29959655,18518034
k1,145:30178074,18518034:218419
x1,145:31252411,18518034
k1,145:31470822,18518034:218411
x1,145:33357353,18518034
k1,145:33575763,18518034:218410
x1,145:35539846,18518034
k1,145:35522151,18518034:0
)
(1,153:4736286,19304466:30785865,451461,127430
x1,153:5274770,19304466
k1,145:5512516,19304466:237746
x1,145:5772483,19304466
x1,145:6237045,19304466
x1,145:6553074,19304466
k1,145:6790820,19304466:237746
x1,145:9210317,19304466
k1,145:9448063,19304466:237746
x1,145:10547340,19304466
k1,145:10785085,19304466:237745
x1,145:12088597,19304466
k1,145:12437747,19304466:349150
x1,145:13588982,19304466
k1,145:13826728,19304466:237746
x1,145:14983555,19304466
k1,145:15221301,19304466:237746
x1,145:16075453,19304466
k1,146:16313199,19304466:237746
x1,146:17315901,19304466
x1,146:19600200,19304466
k1,146:19837946,19304466:237746
x1,146:20766381,19304466
k1,146:21004126,19304466:237745
x1,146:22508176,19304466
k1,146:22745903,19304466:237727
x1,146:24045705,19304466
k1,146:24283451,19304466:237746
x1,146:25843204,19304466
k1,146:26080950,19304466:237746
x1,146:27380735,19304466
k1,146:27618480,19304466:237745
x1,146:27952714,19304466
k1,146:28190460,19304466:237746
x1,146:29415979,19304466
x1,146:29843425,19304466
x1,146:30773710,19304466
k1,146:31011456,19304466:237746
x1,146:33128242,19304466
k1,146:33365988,19304466:237746
x1,146:34871888,19304466
x1,146:35522151,19304466
k1,146:35522151,19304466:0
)
(1,153:4736286,20090898:30785865,451461,127430
x1,153:7996716,20090898
x1,153:8310686,20090898
x1,147:8404438,20090898
k1,147:8623304,20090898:218866
x1,147:9768895,20090898
k1,147:9987762,20090898:218867
x1,147:11913121,20090898
k1,147:12131987,20090898:218866
x1,147:12981951,20090898
k1,147:13200817,20090898:218866
x1,147:13647975,20090898
k1,147:13866841,20090898:218866
x1,147:14790724,20090898
k1,147:15009591,20090898:218867
x1,147:17744255,20090898
k1,147:17963121,20090898:218866
x1,147:18813085,20090898
k1,147:19031951,20090898:218866
x1,147:20362316,20090898
x1,147:20713657,20090898
k1,147:20932523,20090898:218866
x1,147:21819421,20090898
x1,147:22152302,20090898
k1,147:22371169,20090898:218867
x1,147:23368954,20090898
x1,147:24496357,20090898
k1,147:24715223,20090898:218866
x1,147:25624337,20090898
k1,148:24715223,20090898:-18205
x1,148:26679678,20090898
k1,148:26898544,20090898:218866
x1,148:27249630,20090898
x1,148:29436066,20090898
k1,148:29654932,20090898:218866
x1,148:31207037,20090898
k1,148:31425904,20090898:218867
x1,148:32719318,20090898
k1,148:32938184,20090898:218866
x1,148:33862067,20090898
k1,148:34080933,20090898:218866
x1,148:35522151,20090898
k1,148:35522151,20090898:0
)
(1,153:4736286,20877330:30785865,451461,127430
x1,153:5107653,20877330
x1,148:7873996,20877330
k1,148:8096901,20877330:222905
x1,148:8635385,20877330
k1,148:8858290,20877330:222905
x1,148:9415341,20877330
x1,148:11222449,20877330
k1,148:11446467,20877330:224018
x1,148:12560551,20877330
k1,149:11446467,20877330:18205
x1,149:14140375,20877330
x1,149:14920637,20877330
k1,149:15143542,20877330:222905
x1,149:16630895,20877330
k1,149:16853800,20877330:222905
x1,149:18751495,20877330
k1,149:18974400,20877330:222905
x1,149:19345767,20877330
x1,149:19661073,20877330
k1,149:19883978,20877330:222905
x1,149:21001806,20877330
k1,149:21224711,20877330:222905
x1,149:22153146,20877330
k1,149:22376051,20877330:222905
x1,149:24385146,20877330
k1,149:24608051,20877330:222905
x1,149:25833570,20877330
x1,149:26261016,20877330
x1,149:27191301,20877330
k1,149:27414206,20877330:222905
x1,149:27767022,20877330
x1,149:29700734,20877330
k1,149:29923639,20877330:222905
x1,149:33293652,20877330
x1,149:33609169,20877330
k1,150:33832070,20877330:222901
x1,150:35168989,20877330
x1,150:35522151,20877330
k1,150:35522151,20877330:0
)
(1,153:4736286,21663762:30785865,451461,127430
x1,153:5275314,21663762
x1,150:7364750,21663762
k1,150:7583664,21663762:218914
x1,150:8482061,21663762
k1,150:8700976,21663762:218915
x1,150:10156365,21663762
k1,150:10375279,21663762:218914
x1,150:11633028,21663762
k1,150:11851942,21663762:218914
x1,150:12678458,21663762
k1,150:12897373,21663762:218915
x1,150:14155106,21663762
k1,150:14374020,21663762:218914
x1,150:15272417,21663762
k1,150:15491331,21663762:218914
x1,150:16892808,21663762
k1,150:17111723,21663762:218915
x1,150:18369472,21663762
k1,150:18588386,21663762:218914
x1,150:19594578,21663762
k1,151:19887233,21663762:292655
x1,151:21001221,21663762
k1,151:21220136,21663762:218915
x1,151:23164229,21663762
k1,151:23383143,21663762:218914
x1,151:24640892,21663762
k1,151:24859807,21663762:218915
x1,151:26297249,21663762
x1,151:27285236,21663762
k1,151:27504150,21663762:218914
x1,151:28079127,21663762
k1,151:28298041,21663762:218914
x1,151:29343771,21663762
k1,151:29562686,21663762:218915
x1,151:30590450,21663762
x1,151:31039393,21663762
x1,151:31885442,21663762
k1,151:32104356,21663762:218914
x1,151:32539177,21663762
k1,151:32758092,21663762:218915
x1,151:33081512,21663762
k1,151:33300426,21663762:218914
x1,151:35546399,21663762
k1,151:35522151,21663762:0
)
(1,153:4736286,22450194:30785865,491520,163840
x1,153:5063966,22450194
x1,151:5391659,22450194
x1,151:7212099,22450194
g1,151:7430552,22450194
x1,151:10745538,22450194
g1,152:10963991,22450194
x1,152:12238306,22450194
g1,152:12456759,22450194
x1,152:13443453,22450194
g1,152:13661906,22450194
x1,152:16137727,22450194
g1,152:16356180,22450194
x1,152:16720265,22450194
x1,152:17047958,22450194
g1,152:17266411,22450194
x1,152:17757931,22450194
x1,152:20273801,22450194
x1,152:20583276,22450194
g1,152:20801729,22450194
x1,152:21529917,22450194
g1,152:21821188,22450194
x1,152:22512954,22450194
g1,152:22804225,22450194
x1,152:24806728,22450194
k1,153:35522151,22450194:10842563
g1,153:35522151,22450194
)
(1,163:4736286,23629842:30785865,451461,145636
h1,154:4712693,23629842:0,0,0
x1,154:5824424,23629842
k1,154:6042261,23629842:217837
x1,154:7243656,23629842
x1,154:8355404,23629842
k1,154:8577975,23629842:217838
x1,154:10298290,23629842
k1,154:10642353,23629842:344063
x1,154:10986416,23629842
k1,154:11204253,23629842:217837
x1,154:11849783,23629842
x1,154:13212561,23629842
k1,154:13430398,23629842:217837
x1,154:13968334,23629842
k1,154:14186172,23629842:217838
x1,154:15082749,23629842
k1,154:15300586,23629842:217837
x1,154:16125428,23629842
k1,154:16343265,23629842:217837
x1,154:17329344,23629842
x1,154:19454185,23629842
x1,154:20000157,23629842
k1,154:20217995,23629842:217838
x1,154:20757734,23629842
x1,154:21657892,23629842
k1,154:21875729,23629842:217837
x1,154:22557118,23629842
k1,155:22774955,23629842:217837
x1,155:23097720,23629842
k1,155:23315558,23629842:217838
x1,155:23857092,23629842
x1,155:24830771,23629842
k1,155:25048608,23629842:217837
x1,155:25568614,23629842
k1,155:25786451,23629842:217837
x1,155:25965763,23629842
x1,155:26324387,23629842
x1,155:27096968,23629842
x1,155:27957669,23629842
k1,155:28175507,23629842:217838
x1,155:29376902,23629842
x1,155:30743278,23629842
k1,155:30961115,23629842:217837
x1,155:35613246,23629842
k1,156:30961115,23629842:0
k1,163:35522151,23629842:0
)
(1,163:4736286,24416274:30785865,451461,145636
x1,163:9738852,24416274
k1,156:10139401,24416274:400549
x1,156:13765715,24416274
k1,157:10139401,24416274:0
k1,157:14166264,24416274:400549
x1,157:20015335,24416274
k1,157:20379465,24416274:364130
x1,157:21456433,24416274
k1,157:21820564,24416274:364131
x1,157:25261194,24416274
k1,157:25625324,24416274:364130
x1,157:26293792,24416274
x1,157:27704994,24416274
k1,157:28069124,24416274:364130
x1,157:28626175,24416274
k1,157:28990306,24416274:364131
x1,157:29918741,24416274
k1,157:30282871,24416274:364130
x1,157:31586383,24416274
k1,158:30282871,24416274:0
k1,158:31986932,24416274:400549
x1,158:35613246,24416274
k1,163:35522151,24416274:0
)
(1,163:4736286,25202706:30785865,451461,145636
x1,163:9050726,25202706
k1,158:9283835,25202706:233109
x1,158:12036339,25202706
k1,158:12269433,25202706:233094
x1,158:13346401,25202706
k1,159:12269433,25202706:0
k1,159:13579511,25202706:233110
x1,159:14955763,25202706
k1,159:15299826,25202706:344063
x1,159:16861762,25202706
k1,159:17094871,25202706:233109
x1,159:17967589,25202706
k1,159:18200698,25202706:233109
x1,159:19689910,25202706
k1,159:19923019,25202706:233109
x1,159:21040847,25202706
k1,159:21273956,25202706:233109
x1,159:22833709,25202706
k1,159:23066818,25202706:233109
x1,159:24366603,25202706
k1,159:24599712,25202706:233109
x1,159:25528147,25202706
k1,159:25761256,25202706:233109
x1,159:26916199,25202706
x1,159:27770351,25202706
k1,159:28003461,25202706:233110
x1,159:29303263,25202706
k1,159:29536372,25202706:233109
x1,159:31324534,25202706
k1,160:31557643,25202706:233109
x1,160:32114694,25202706
k1,160:32347803,25202706:233109
x1,160:33465631,25202706
k1,160:33698740,25202706:233109
x1,160:35522151,25202706
k1,160:35522151,25202706:0
)
(1,163:4736286,25989138:30785865,451461,127430
x1,163:6986246,25989138
x1,163:7296813,25989138
k1,160:7514561,25989138:217748
x1,160:8574634,25989138
k1,160:8792383,25989138:217749
x1,160:11610598,25989138
x1,160:11921165,25989138
k1,160:12138913,25989138:217748
x1,160:14006838,25989138
k1,160:14224587,25989138:217749
x1,160:14590128,25989138
x1,160:14900773,25989138
k1,160:15118521,25989138:217748
x1,160:16878632,25989138
k1,160:17096381,25989138:217749
x1,160:17644693,25989138
k1,160:17862441,25989138:217748
x1,160:18776311,25989138
k1,161:18994060,25989138:217749
x1,161:19469254,25989138
x1,161:20385032,25989138
x1,161:21262335,25989138
k1,161:21480083,25989138:217748
x1,161:22028395,25989138
x1,161:22870985,25989138
x1,161:24060857,25989138
k1,161:24278606,25989138:217749
x1,161:24644147,25989138
x1,161:24954792,25989138
x1,161:26034979,25989138
k1,161:26252727,25989138:217748
x1,161:26875978,25989138
x1,161:27204969,25989138
x1,161:28466035,25989138
x1,161:29526109,25989138
k1,161:29817146,25989138:291037
x1,161:30950321,25989138
k1,161:31168069,25989138:217748
x1,161:32374363,25989138
x1,161:32721645,25989138
x1,161:33423496,25989138
k1,161:33641245,25989138:217749
x1,161:34628217,25989138
k1,161:34845965,25989138:217748
x1,161:35211506,25989138
x1,161:35522151,25989138
k1,161:35522151,25989138:0
)
(1,163:4736286,26775570:30785865,451461,127430
x1,163:6010601,26775570
g1,161:6229054,26775570
x1,161:6593139,26775570
x1,161:6902619,26775570
g1,161:7121072,26775570
x1,161:7849226,26775570
x1,161:8686629,26775570
x1,161:9888100,26775570
x1,161:10780125,26775570
g1,162:10998578,26775570
x1,162:11584764,26775570
g1,162:11803217,26775570
x1,162:12513185,26775570
x1,162:13022908,26775570
x1,162:13918553,26775570
k1,163:35522151,26775570:21730738
g1,163:35522151,26775570
)
(1,165:4736286,27955218:30785865,458128,127430
h1,164:4736286,27955218:0,0,0
x1,164:6571293,27955218
g1,164:6822514,27955218
x1,164:9686960,27955218
x1,164:10465727,27955218
k1,165:35522151,27955218:25056424
g1,165:35522151,27955218
)
(1,172:6374688,29134866:29147463,451461,127430
(1,169:6374688,29134866:0,412696,0
g1,169:6374688,29134866
g1,169:5063966,29134866
g1,169:4736286,29134866
(1,169:4736286,29134866:1310722,412696,0
k1,169:6047008,29134866:1310722
(1,169:6047008,29134866:0,412696,0
k1,169:5537285,29134866:-509723
x1,169:6047008,29134866
)
)
g1,169:6374688,29134866
)
x1,169:8439066,29134866
x1,169:8624750,29134866
k1,169:8972003,29134866:347253
x1,169:10123238,29134866
k1,169:10369682,29134866:246444
x1,169:11669484,29134866
k1,169:11915929,29134866:246445
x1,169:12736673,29134866
k1,169:12983117,29134866:246444
x1,169:13985819,29134866
x1,169:16010151,29134866
k1,169:16256595,29134866:246444
x1,169:17185030,29134866
k1,169:17431474,29134866:246444
x1,169:18397042,29134866
k1,169:18643486,29134866:246444
x1,169:20017555,29134866
x1,169:20522993,29134866
k1,169:20769437,29134866:246444
x1,169:21307921,29134866
k1,169:21554365,29134866:246444
x1,169:23561601,29134866
x1,169:24140583,29134866
k1,169:24387027,29134866:246444
x1,169:25946780,29134866
k1,170:26193225,29134866:246445
x1,170:27493010,29134866
k1,170:27739454,29134866:246444
x1,170:28073688,29134866
k1,170:28320132,29134866:246444
x1,170:30329227,29134866
k1,170:30575671,29134866:246444
x1,170:31801190,29134866
x1,170:32228636,29134866
x1,170:33158921,29134866
k1,170:33405365,29134866:246444
x1,170:35522151,29134866
k1,170:35522151,29134866:0
)
(1,172:6374688,29921298:29147463,451461,127430
x1,172:7851060,29921298
x1,170:8488215,29921298
g1,170:8706668,29921298
x1,170:12010600,29921298
x1,170:12319930,29921298
k1,172:35522151,29921298:23326084
g1,172:35522151,29921298
)
(1,178:6374688,31100946:29147463,451461,127430
(1,172:6374688,31100946:0,412696,0
g1,172:6374688,31100946
g1,172:5063966,31100946
g1,172:4736286,31100946
(1,172:4736286,31100946:1310722,412696,0
k1,172:6047008,31100946:1310722
(1,172:6047008,31100946:0,412696,0
k1,172:5537285,31100946:-509723
x1,172:6047008,31100946
)
)
g1,172:6374688,31100946
)
x1,172:8439066,31100946
x1,172:8624750,31100946
k1,172:8959388,31100946:334638
x1,172:10361333,31100946
k1,172:10601470,31100946:240137
x1,172:11422214,31100946
k1,172:11662350,31100946:240136
x1,172:12665052,31100946
x1,172:14689384,31100946
k1,172:14929521,31100946:240137
x1,172:15857956,31100946
k1,172:16098092,31100946:240136
x1,172:17546427,31100946
k1,172:17786564,31100946:240137
x1,172:19272050,31100946
k1,172:19628372,31100946:356322
x1,172:20931866,31100946
k1,172:21172002,31100946:240136
x1,172:22174704,31100946
k1,172:22414841,31100946:240137
x1,172:22786208,31100946
x1,172:23101514,31100946
k1,172:23341650,31100946:240136
x1,172:23675884,31100946
k1,172:23916021,31100946:240137
x1,172:24770173,31100946
k1,172:25010309,31100946:240136
x1,172:26013011,31100946
k1,173:25010309,31100946:-18205
x1,173:28037343,31100946
k1,173:28277480,31100946:240137
x1,173:28983082,31100946
k1,173:29223218,31100946:240136
x1,173:31787554,31100946
k1,173:32027691,31100946:240137
x1,173:35613246,31100946
k1,173:35522151,31100946:0
)
(1,178:6374688,31887378:29147463,451461,127430
x1,178:8943682,31887378
k1,173:9161054,31887378:217372
x1,173:10053080,31887378
k1,173:10270451,31887378:217371
x1,173:12304224,31887378
k1,173:12521596,31887378:217372
x1,173:13484975,31887378
x1,173:15429205,31887378
k1,173:15646577,31887378:217372
x1,173:16538603,31887378
k1,174:16755974,31887378:217371
x1,174:20022513,31887378
k1,174:20239885,31887378:217372
x1,174:20917814,31887378
k1,174:21135186,31887378:217372
x1,174:22027212,31887378
k1,174:22244583,31887378:217371
x1,174:23636103,31887378
k1,174:23853475,31887378:217372
x1,174:24210278,31887378
x1,174:26868847,31887378
k1,174:27086219,31887378:217372
x1,174:27603585,31887378
k1,174:27820956,31887378:217371
x1,174:28356161,31887378
x1,174:30091689,31887378
k1,174:30382600,31887378:290911
x1,174:31117626,31887378
k1,174:31334997,31887378:217371
x1,174:31691800,31887378
x1,174:33228222,31887378
k1,174:33445810,31887378:217588
x1,174:34484124,31887378
k1,174:34701496,31887378:217372
x1,174:35522151,31887378
k1,175:35522151,31887378:0
)
(1,178:6374688,32673810:29147463,451461,127430
x1,178:8235172,32673810
g1,175:8453625,32673810
x1,175:9549534,32673810
g1,175:9767987,32673810
x1,175:10751027,32673810
x1,175:11861500,32673810
g1,175:12079953,32673810
x1,175:12407633,32673810
g1,175:12626086,32673810
x1,175:14595786,32673810
g1,175:14814239,32673810
x1,175:16015727,32673810
x1,175:16434435,32673810
x1,175:17346478,32673810
g1,175:17564931,32673810
x1,175:19640210,32673810
g1,175:19858663,32673810
x1,175:21335035,32673810
x1,175:21972190,32673810
g1,175:22190643,32673810
x1,175:25494575,32673810
x1,175:25803905,32673810
k1,178:35522151,32673810:9842109
g1,178:35522151,32673810
)
(1,182:6374688,33853458:29147463,491520,163840
(1,178:6374688,33853458:0,412696,0
g1,178:6374688,33853458
g1,178:5063966,33853458
g1,178:4736286,33853458
(1,178:4736286,33853458:1310722,412696,0
k1,178:6047008,33853458:1310722
(1,178:6047008,33853458:0,412696,0
k1,178:5537285,33853458:-509723
x1,178:6047008,33853458
)
)
g1,178:6374688,33853458
)
x1,178:7062814,33853458
x1,178:7242855,33853458
k1,178:7533763,33853458:290908
x1,178:7857839,33853458
k1,178:8075566,33853458:217727
x1,178:9233238,33853458
k1,178:9450965,33853458:217727
x1,178:9739036,33853458
x1,178:11308800,33853458
k1,178:11526527,33853458:217727
x1,178:14410789,33853458
k1,178:14628516,33853458:217727
x1,178:15600743,33853458
x1,178:17636818,33853458
k1,178:17854545,33853458:217727
x1,178:18754762,33853458
k1,178:18972489,33853458:217727
x1,178:20088735,33853458
x1,178:22090573,33853458
k1,178:22308300,33853458:217727
x1,178:23084277,33853458
k1,178:23302004,33853458:217727
x1,178:24708114,33853458
k1,179:23302004,33853458:-18205
x1,179:25032002,33853458
x1,179:25499710,33853458
k1,179:25717437,33853458:217727
x1,179:26239555,33853458
k1,179:26457282,33853458:217727
x1,179:29237142,33853458
k1,179:29454869,33853458:217727
x1,179:30864608,33853458
k1,179:31082335,33853458:217727
x1,179:32166205,33853458
k1,179:32383932,33853458:217727
x1,179:33608192,33853458
x1,179:35539846,33853458
k1,179:35522151,33853458:0
)
(1,182:6374688,34639890:29147463,491520,163840
x1,182:7159296,34639890
g1,179:7377749,34639890
x1,179:9675164,34639890
g1,179:9966435,34639890
x1,179:12087263,34639890
k1,180:9966435,34639890:0
g1,180:12305716,34639890
x1,180:14714157,34639890
k1,182:35522151,34639890:20807994
g1,182:35522151,34639890
)
(1,186:6374688,35819538:29147463,491520,163840
(1,182:6374688,35819538:0,412696,0
g1,182:6374688,35819538
g1,182:5063966,35819538
g1,182:4736286,35819538
(1,182:4736286,35819538:1310722,412696,0
k1,182:6047008,35819538:1310722
(1,182:6047008,35819538:0,412696,0
k1,182:5537285,35819538:-509723
x1,182:6047008,35819538
)
)
g1,182:6374688,35819538
)
x1,182:7406877,35819538
x1,182:7591287,35819538
k1,182:7882269,35819538:290982
x1,182:8214209,35819538
k1,182:8432085,35819538:217876
x1,182:9617852,35819538
k1,182:9835728,35819538:217876
x1,182:10130790,35819538
x1,182:11739090,35819538
k1,182:11956965,35819538:217875
x1,182:14911220,35819538
k1,182:15129096,35819538:217876
x1,182:16124916,35819538
x1,182:18210842,35819538
k1,182:18428718,35819538:217876
x1,182:19350781,35819538
k1,182:19568656,35819538:217875
x1,182:20711990,35819538
x1,182:22762848,35819538
k1,182:22980724,35819538:217876
x1,182:23775532,35819538
k1,182:23993408,35819538:217876
x1,182:25433640,35819538
k1,183:23993408,35819538:-18205
x1,183:25765830,35819538
x1,183:26245771,35819538
k1,183:26463646,35819538:217875
x1,183:26998434,35819538
k1,183:27216310,35819538:217876
x1,183:29099153,35819538
k1,183:29317029,35819538:217876
x1,183:30760980,35819538
k1,183:30978855,35819538:217875
x1,183:32089029,35819538
k1,183:32306905,35819538:217876
x1,183:33560873,35819538
x1,183:35539846,35819538
k1,183:35522151,35819538:0
)
(1,186:6374688,36605970:29147463,491520,163840
x1,186:7159296,36605970
g1,183:7377749,36605970
x1,183:9675164,36605970
g1,183:9966435,36605970
x1,183:12087263,36605970
k1,184:9966435,36605970:0
g1,184:12305716,36605970
x1,184:15058220,36605970
k1,186:35522152,36605970:20463932
g1,186:35522152,36605970
)
(1,189:6374688,37785618:29147463,491520,163840
(1,186:6374688,37785618:0,412696,0
g1,186:6374688,37785618
g1,186:5063966,37785618
g1,186:4736286,37785618
(1,186:4736286,37785618:1310722,412696,0
k1,186:6047008,37785618:1310722
(1,186:6047008,37785618:0,412696,0
k1,186:5537285,37785618:-509723
x1,186:6047008,37785618
)
)
g1,186:6374688,37785618
)
x1,186:9127192,37785618
x1,186:9309053,37785618
k1,186:9599898,37785618:290845
x1,186:10658342,37785618
k1,186:10875944,37785618:217602
x1,186:13351065,37785618
x1,186:13587475,37785618
k1,186:13805077,37785618:217602
x1,186:14787134,37785618
x1,186:16229291,37785618
k1,186:16446893,37785618:217602
x1,186:17356213,37785618
k1,186:17573815,37785618:217602
x1,186:20105353,37785618
k1,186:20322955,37785618:217602
x1,186:22668975,37785618
k1,186:22886577,37785618:217602
x1,186:24163250,37785618
k1,187:24380852,37785618:217602
x1,187:24962819,37785618
k1,187:25180421,37785618:217602
x1,187:27946527,37785618
k1,187:28164129,37785618:217602
x1,187:29619030,37785618
k1,187:29910018,37785618:290988
x1,187:32465201,37785618
k1,187:32756046,37785618:290845
x1,187:35522151,37785618
k1,187:35522151,37785618:0
)
(1,189:6374688,38572050:29147463,491520,163840
x1,189:6902613,38572050
g1,187:7121066,38572050
x1,187:9889958,38572050
g1,187:10108411,38572050
x1,187:11637562,38572050
g1,187:11856015,38572050
x1,187:13867620,38572050
g1,187:14086073,38572050
x1,187:14996303,38572050
k1,188:14086073,38572050:-18205
x1,188:15342183,38572050
g1,188:15560636,38572050
x1,188:15924721,38572050
x1,188:18637177,38572050
g1,188:18855630,38572050
x1,188:19674846,38572050
x1,188:20566872,38572050
g1,188:20858143,38572050
x1,188:21954069,38572050
g1,188:22172522,38572050
x1,188:23410398,38572050
x1,188:25363740,38572050
g1,188:25582193,38572050
x1,188:26366801,38572050
g1,188:26585254,38572050
x1,188:28700626,38572050
k1,189:35522151,38572050:6898202
g1,189:35522151,38572050
)
(1,192:4736286,39751698:30785865,451461,127430
h1,191:4736286,39751698:0,0,0
x1,191:7679932,39751698
k1,192:35522151,39751698:27933314
g1,192:35522151,39751698
)
v1,193:4736286,40538130:0,393216,0
(1,208:4736286,47166259:30785865,7021345,196608
g1,208:4736286,47166259
g1,208:4736286,47166259
g1,208:4539678,47166259
(1,208:4539678,47166259:0,7021345,196608
r1,208:35718759,47166259:31179081,7217953,196608
k1,208:4539679,47166259:-31179080
)
(1,208:4539678,47166259:31179081,7021345,196608
[1,208:4736286,47166259:30785865,6824737,0
(1,195:4736286,40734115:30785865,392593,91095
(1,195:4736286,40734115:30785865,392593,91095
(1,195:4736286,40734115:30785865,392593,91095
x1,195:16778491,40734115
g1,195:17122554,40734115
x1,195:32949452,40734115
k1,195:35522151,40734115:2572699
)
g1,195:35522151,40734115
)
)
(1,196:4736286,41520547:30785865,455115,145636
(1,196:4736286,41520547:30785865,455115,145636
x1,196:7144727,41520547
x1,196:9553168,41520547
k1,196:35522152,41520547:25968984
)
g1,196:35522151,41520547
)
(1,197:4736286,42306979:30785865,392593,0
(1,197:4736286,42306979:30785865,392593,0
x1,197:13681924,42306979
g1,197:14025987,42306979
x1,197:33293515,42306979
k1,197:35522151,42306979:2228636
)
g1,197:35522151,42306979
)
(1,198:4736286,43093411:30785865,455115,91095
(1,198:4736286,43093411:30785865,455115,91095
x1,198:5768475,43093411
g1,198:6112538,43093411
x1,198:6456601,43093411
x1,198:6800664,43093411
g1,198:7144727,43093411
x1,198:9897231,43093411
x1,198:10241294,43093411
x1,198:13337861,43093411
x1,198:13681924,43093411
g1,198:14025987,43093411
x1,198:15402239,43093411
x1,198:15746302,43093411
x1,198:16434428,43093411
x1,198:16778491,43093411
k1,198:35522151,43093411:18743660
)
g1,198:35522151,43093411
)
(1,199:4736286,43879843:30785865,455115,54613
(1,199:4736286,43879843:30785865,455115,54613
x1,199:6112538,43879843
g1,199:6456601,43879843
x1,199:6800664,43879843
x1,199:7144727,43879843
g1,199:7488790,43879843
x1,199:10241294,43879843
x1,199:10585357,43879843
x1,199:14025987,43879843
x1,199:14370050,43879843
k1,199:35522150,43879843:21152100
)
g1,199:35522151,43879843
)
(1,200:4736286,44666275:30785865,392593,0
(1,200:4736286,44666275:30785865,392593,0
x1,200:33637578,44666275
k1,200:35522151,44666275:1884573
)
g1,200:35522151,44666275
)
(1,201:4736286,45452707:30785865,455115,54613
(1,201:4736286,45452707:30785865,455115,54613
x1,201:6800664,45452707
x1,201:7144727,45452707
x1,201:10585357,45452707
x1,201:10929420,45452707
k1,201:35522152,45452707:24592732
)
g1,201:35522151,45452707
)
(1,202:4736286,46239139:30785865,392593,145636
(1,202:4736286,46239139:30785865,392593,145636
x1,202:5080349,46239139
g1,202:5424412,46239139
x1,202:7832853,46239139
g1,202:8176916,46239139
x1,202:8865042,46239139
g1,202:9209105,46239139
x1,202:10929420,46239139
g1,202:11273483,46239139
x1,202:14370050,46239139
g1,202:14714113,46239139
x1,202:15402239,46239139
g1,202:15746302,46239139
x1,202:18842869,46239139
g1,202:19186932,46239139
x1,202:20563184,46239139
g1,202:20907247,46239139
x1,202:21595373,46239139
g1,202:21939436,46239139
x1,202:25724129,46239139
g1,202:26068192,46239139
x1,202:29164759,46239139
k1,202:35522151,46239139:6243614
)
g1,202:35522151,46239139
)
(1,203:4736286,47025571:30785865,455115,145636
(1,203:4736286,47025571:30785865,455115,145636
x1,203:6800664,47025571
x1,203:7144727,47025571
x1,203:9553168,47025571
x1,203:10585357,47025571
x1,203:10929420,47025571
g1,203:11273483,47025571
x1,203:13681924,47025571
x1,203:15058176,47025571
x1,203:15402239,47025571
x1,203:18498806,47025571
x1,203:21595373,47025571
x1,203:21939436,47025571
g1,203:22283499,47025571
k1,203:35522151,47025571:13238652
)
g1,203:35522151,47025571
)
]
)
g1,208:35522151,47166259
g1,208:4736286,47166259
g1,208:4736286,47166259
g1,208:35522151,47166259
g1,208:35522151,47166259
)
]
(1,208:4736286,49328947:30785865,412696,0
(1,208:4736286,49328947:30785865,412696,0
k1,208:19965378,49328947:15229092
x1,208:20293058,49328947
k1,208:35522150,49328947:15229092
)
)
]
]
]
!34236
}1
!10
{2
[1,229:4736286,49328947:30785865,44592661,0
[1,229:4736286,4736286:0,0,0
(1,229:4736286,2245673:0,0,0
k1,229:4736286,2245673:65781
)
]
[1,229:4736286,49328947:30785865,44592661,0
[1,229:4736286,49328947:30785865,47017493,0
[1,229:4736286,3097886:30785865,786432,0
(1,229:4736286,3097886:30785865,0,0
h1,229:4736286,3097886:30785865,0,0
)
]
[1,229:4736286,47362867:30785865,42626581,0
v1,208:4736286,5391646:0,393216,0
(1,208:4736286,7306131:30785865,2307701,196608
g1,208:4736286,7306131
g1,208:4736286,7306131
g1,208:4539678,7306131
(1,208:4539678,7306131:0,2307701,196608
r1,208:35718759,7306131:31179081,2504309,196608
k1,208:4539679,7306131:-31179080
)
(1,208:4539678,7306131:31179081,2307701,196608
[1,208:4736286,7306131:30785865,2111093,0
(1,204:4736286,5587631:30785865,392593,145636
(1,204:4736286,5587631:30785865,392593,145636
x1,204:5080349,5587631
g1,204:5424412,5587631
x1,204:7832853,5587631
g1,204:8176916,5587631
x1,204:8865042,5587631
g1,204:9209105,5587631
x1,204:10929420,5587631
g1,204:11273483,5587631
x1,204:14370050,5587631
g1,204:14714113,5587631
x1,204:15402239,5587631
g1,204:15746302,5587631
x1,204:28820696,5587631
g1,204:29164759,5587631
x1,204:29852885,5587631
g1,204:30196948,5587631
x1,204:33981641,5587631
g1,204:34325704,5587631
x1,204:37422271,5587631
k1,204:35522151,5587631:-2013898
)
g1,204:35522151,5587631
)
(1,205:4736286,6374063:30785865,455115,145636
(1,205:4736286,6374063:30785865,455115,145636
x1,205:6800664,6374063
x1,205:7144727,6374063
x1,205:9553168,6374063
x1,205:10585357,6374063
x1,205:10929420,6374063
g1,205:11273483,6374063
x1,205:13681924,6374063
x1,205:15058176,6374063
x1,205:15402239,6374063
x1,205:18498806,6374063
x1,205:21595373,6374063
x1,205:21939436,6374063
k1,205:35522151,6374063:13582715
)
g1,205:35522151,6374063
)
(1,206:4736286,7160495:30785865,455115,145636
(1,206:4736286,7160495:30785865,455115,145636
g1,206:5080349,7160495
g1,206:5424412,7160495
g1,206:5768475,7160495
g1,206:6112538,7160495
g1,206:6456601,7160495
g1,206:6800664,7160495
g1,206:7144727,7160495
g1,206:7488790,7160495
g1,206:7832853,7160495
g1,206:8176916,7160495
g1,206:8520979,7160495
g1,206:8865042,7160495
g1,206:9209105,7160495
g1,206:9553168,7160495
x1,206:12649735,7160495
x1,206:25724129,7160495
g1,206:26068192,7160495
x1,206:26412255,7160495
g1,206:26756318,7160495
k1,206:35522151,7160495:8765833
)
g1,206:35522151,7160495
)
]
)
g1,208:35522151,7306131
g1,208:4736286,7306131
g1,208:4736286,7306131
g1,208:35522151,7306131
g1,208:35522151,7306131
)
h1,208:4736286,7502739:0,0,0
(1,212:4736286,8682387:30785865,458128,127430
h1,210:4736286,8682387:0,0,0
x1,210:7354089,8682387
g1,210:7645360,8682387
x1,210:8774021,8682387
g1,210:8992474,8682387
x1,210:10922149,8682387
g1,210:11140602,8682387
x1,210:11668527,8682387
g1,210:11886980,8682387
x1,210:12797210,8682387
g1,210:13015663,8682387
x1,210:15364031,8682387
g1,210:15587217,8682387
x1,210:17651595,8682387
g1,210:17870048,8682387
x1,210:18310597,8682387
g1,210:18529050,8682387
x1,210:18856730,8682387
g1,210:19075183,8682387
x1,210:19952645,8682387
g1,210:20171098,8682387
x1,210:20699023,8682387
g1,210:20917476,8682387
x1,210:21172346,8682387
k1,211:20917476,8682387:-18205
x1,211:21627442,8682387
x1,211:21936917,8682387
g1,211:22155370,8682387
x1,211:23429685,8682387
g1,211:23648138,8682387
x1,211:25710681,8682387
k1,212:35522151,8682387:9938610
g1,212:35522151,8682387
)
(1,220:6374688,9862035:29147463,455115,127430
(1,216:6374688,9862035:0,412696,0
g1,216:6374688,9862035
g1,216:5063966,9862035
g1,216:4736286,9862035
(1,216:4736286,9862035:1310722,412696,0
k1,216:6047008,9862035:1310722
(1,216:6047008,9862035:0,412696,0
k1,216:5537285,9862035:-509723
x1,216:6047008,9862035
)
)
g1,216:6374688,9862035
)
x1,216:12567822,9862035
x1,216:12752232,9862035
k1,216:13044530,9862035:292298
x1,216:13376470,9862035
k1,216:13595436,9862035:218966
x1,216:14484306,9862035
k1,216:14703272,9862035:218966
x1,216:15238060,9862035
k1,216:15457026,9862035:218966
x1,216:16157786,9862035
k1,216:16376753,9862035:218967
x1,216:18370213,9862035
x1,216:18945347,9862035
k1,216:19164313,9862035:218966
x1,216:20381437,9862035
k1,216:20600403,9862035:218966
x1,216:21487425,9862035
k1,216:21706392,9862035:218967
x1,216:24140642,9862035
k1,217:24359608,9862035:218966
x1,217:24953415,9862035
k1,217:25172381,9862035:218966
x1,217:25541199,9862035
x1,217:26739634,9862035
k1,217:26958600,9862035:218966
x1,217:27511828,9862035
x1,217:29118031,9862035
x1,217:30593574,9862035
k1,217:30812541,9862035:218967
x1,217:33320511,9862035
x1,217:33560489,9862035
k1,217:33779455,9862035:218966
x1,217:35522151,9862035
k1,217:35522151,9862035:0
)
(1,220:6374688,10648467:29147463,451461,127430
x1,220:7284918,10648467
g1,217:7503371,10648467
x1,217:7867456,10648467
x1,217:10579912,10648467
g1,217:10798365,10648467
x1,217:11326290,10648467
g1,217:11544743,10648467
x1,217:12090871,10648467
k1,218:11544743,10648467:-18205
x1,218:13862188,10648467
k1,220:35522152,10648467:21787104
g1,220:35522152,10648467
)
(1,225:6374688,11828115:29147463,455115,127430
(1,220:6374688,11828115:0,412696,0
g1,220:6374688,11828115
g1,220:5063966,11828115
g1,220:4736286,11828115
(1,220:4736286,11828115:1310722,412696,0
k1,220:6047008,11828115:1310722
(1,220:6047008,11828115:0,412696,0
k1,220:5537285,11828115:-509723
x1,220:6047008,11828115
)
)
g1,220:6374688,11828115
)
x1,220:12223759,11828115
x1,220:12407622,11828115
k1,220:12698847,11828115:291225
x1,220:13397530,11828115
k1,220:13615891,11828115:218361
x1,220:14796305,11828115
x1,220:15127457,11828115
k1,220:15345818,11828115:218361
x1,220:16632860,11828115
k1,220:16851221,11828115:218361
x1,220:17770554,11828115
k1,220:17988914,11828115:218360
x1,220:19134400,11828115
k1,220:19352761,11828115:218361
x1,220:21448793,11828115
k1,220:21667154,11828115:218361
x1,220:22034880,11828115
x1,220:23229819,11828115
k1,220:23448180,11828115:218361
x1,220:24367513,11828115
k1,220:24585874,11828115:218361
x1,220:25472110,11828115
k1,221:25690471,11828115:218361
x1,221:26223675,11828115
k1,221:26442036,11828115:218361
x1,221:27140719,11828115
k1,221:27359080,11828115:218361
x1,221:29346636,11828115
x1,221:29920120,11828115
k1,221:30138480,11828115:218360
x1,221:31204889,11828115
k1,221:31423250,11828115:218361
x1,221:32342583,11828115
k1,221:32560944,11828115:218361
x1,221:33632892,11828115
k1,221:33851253,11828115:218361
x1,221:34384457,11828115
k1,221:34602818,11828115:218361
x1,221:35522151,11828115
k1,221:35522151,11828115:0
)
(1,225:6374688,12614547:29147463,451461,127430
x1,225:8661797,12614547
k1,221:8867675,12614547:205878
x1,221:11194065,12614547
x1,221:12281964,12614547
k1,221:12487842,12614547:205878
x1,221:14737505,12614547
k1,221:14943383,12614547:205878
x1,221:15835409,12614547
k1,222:16041286,12614547:205877
x1,222:18046549,12614547
x1,222:19955817,12614547
k1,222:20161695,12614547:205878
x1,222:22090214,12614547
x1,222:22393869,12614547
k1,222:22599747,12614547:205878
x1,222:23031485,12614547
k1,222:23237363,12614547:205878
x1,222:26509309,12614547
k1,222:26715187,12614547:205878
x1,222:27858762,12614547
k1,222:28064640,12614547:205878
x1,222:28599845,12614547
k1,222:28805722,12614547:205877
x1,222:29126848,12614547
k1,222:29332726,12614547:205878
x1,222:30171234,12614547
x1,222:30795282,12614547
k1,222:31001160,12614547:205878
x1,222:31357963,12614547
x1,222:34016532,12614547
k1,222:34222410,12614547:205878
x1,222:35025242,12614547
k1,223:34222410,12614547:-18205
x1,223:35649291,12614547
k1,223:35522151,12614547:0
)
(1,225:6374688,13400979:29147463,491520,163840
x1,225:6552881,13400979
x1,225:7189891,13400979
x1,225:7499221,13400979
g1,223:7717674,13400979
x1,223:10091541,13400979
x1,223:10586712,13400979
g1,223:10805165,13400979
x1,223:12006670,13400979
g1,223:12225123,13400979
x1,223:12552803,13400979
g1,223:12771256,13400979
x1,223:14739133,13400979
x1,223:15048613,13400979
g1,223:15267066,13400979
x1,223:15707615,13400979
g1,223:15926068,13400979
x1,223:19264789,13400979
g1,223:19483242,13400979
x1,223:21088873,13400979
x1,223:21325538,13400979
g1,223:21543991,13400979
x1,223:22090119,13400979
g1,223:22308572,13400979
x1,223:23218802,13400979
g1,223:23437255,13400979
x1,223:23801340,13400979
k1,224:23437255,13400979:18205
x1,224:26513796,13400979
g1,224:26732249,13400979
x1,224:27551465,13400979
x1,224:28443491,13400979
k1,225:35522151,13400979:7205800
g1,225:35522151,13400979
)
(1,228:4736286,14580627:30785865,451461,127430
h1,227:4711382,14580627:0,0,0
x1,227:5202902,14580627
g1,227:5421355,14580627
x1,227:8190263,14580627
g1,227:8408716,14580627
x1,227:10338391,14580627
g1,227:10556844,14580627
x1,227:11084769,14580627
g1,227:11303222,14580627
x1,227:13806319,14580627
g1,227:14024772,14580627
x1,227:14352452,14580627
g1,227:14570905,14580627
x1,227:15011454,14580627
g1,227:15229907,14580627
x1,227:16178355,14580627
x1,227:17707536,14580627
g1,227:17925989,14580627
x1,227:18472117,14580627
g1,227:18690570,14580627
x1,227:19600800,14580627
g1,227:19819253,14580627
x1,227:21038944,14580627
x1,227:22549891,14580627
k1,228:35522151,14580627:13099400
g1,228:35522151,14580627
)
(1,229:4736286,15760275:30785865,455115,109445
(1,229:4736286,15760275:0,0,0
g1,229:4736286,15760275
g1,229:4736286,15760275
g1,229:4408606,15760275
(1,229:4408606,15760275:0,0,0
)
g1,229:4736286,15760275
)
x1,229:10929420,15760275
k1,229:35522152,15760275:24592732
g1,229:35522152,15760275
)
(1,229:4736286,16546707:30785865,455115,145636
h1,229:4736286,16546707:0,0,0
g1,229:5080349,16546707
g1,229:5424412,16546707
x1,229:6456601,16546707
g1,229:6800664,16546707
x1,229:11617546,16546707
g1,229:11961609,16546707
g1,229:12305672,16546707
g1,229:12649735,16546707
g1,229:12993798,16546707
g1,229:13337861,16546707
g1,229:13681924,16546707
g1,229:14025987,16546707
g1,229:14370050,16546707
g1,229:14714113,16546707
g1,229:15058176,16546707
g1,229:15402239,16546707
g1,229:15746302,16546707
g1,229:16090365,16546707
g1,229:16434428,16546707
g1,229:16778491,16546707
g1,229:17122554,16546707
g1,229:17466617,16546707
g1,229:17810680,16546707
g1,229:18154743,16546707
g1,229:18498806,16546707
g1,229:18842869,16546707
g1,229:19186932,16546707
g1,229:19530995,16546707
g1,229:19875058,16546707
g1,229:20219121,16546707
g1,229:20563184,16546707
g1,229:20907247,16546707
x1,229:31229137,16546707
h1,229:31229137,16546707:0,0,0
k1,229:35522151,16546707:4293014
g1,229:35522151,16546707
)
(1,229:4736286,17333139:30785865,455115,145636
h1,229:4736286,17333139:0,0,0
g1,229:5080349,17333139
g1,229:5424412,17333139
x1,229:6456601,17333139
g1,229:6800664,17333139
x1,229:19186932,17333139
g1,229:19530995,17333139
g1,229:19875058,17333139
g1,229:20219121,17333139
g1,229:20563184,17333139
g1,229:20907247,17333139
x1,229:32605389,17333139
h1,229:32605389,17333139:0,0,0
k1,229:35522151,17333139:2916762
g1,229:35522151,17333139
)
(1,229:4736286,18119571:30785865,455115,145636
h1,229:4736286,18119571:0,0,0
g1,229:5080349,18119571
g1,229:5424412,18119571
x1,229:6456601,18119571
g1,229:6800664,18119571
x1,229:18154743,18119571
g1,229:18498806,18119571
g1,229:18842869,18119571
g1,229:19186932,18119571
g1,229:19530995,18119571
g1,229:19875058,18119571
g1,229:20219121,18119571
g1,229:20563184,18119571
g1,229:20907247,18119571
x1,229:33293515,18119571
h1,229:33293515,18119571:0,0,0
k1,229:35522151,18119571:2228636
g1,229:35522151,18119571
)
(1,229:4736286,18906003:30785865,455115,145636
h1,229:4736286,18906003:0,0,0
g1,229:5080349,18906003
g1,229:5424412,18906003
x1,229:6456601,18906003
g1,229:6800664,18906003
x1,229:19530995,18906003
g1,229:19875058,18906003
g1,229:20219121,18906003
g1,229:20563184,18906003
g1,229:20907247,18906003
x1,229:32605389,18906003
h1,229:32605389,18906003:0,0,0
k1,229:35522151,18906003:2916762
g1,229:35522151,18906003
)
(1,229:4736286,19692435:30785865,455115,145636
h1,229:4736286,19692435:0,0,0
g1,229:5080349,19692435
g1,229:5424412,19692435
x1,229:6456601,19692435
g1,229:6800664,19692435
x1,229:19186932,19692435
g1,229:19530995,19692435
g1,229:19875058,19692435
g1,229:20219121,19692435
g1,229:20563184,19692435
g1,229:20907247,19692435
x1,229:30885074,19692435
h1,229:30885074,19692435:0,0,0
k1,229:35522151,19692435:4637077
g1,229:35522151,19692435
)
(1,229:4736286,20478867:30785865,455115,145636
h1,229:4736286,20478867:0,0,0
g1,229:5080349,20478867
x1,229:6456601,20478867
g1,229:6800664,20478867
x1,229:19875058,20478867
g1,229:20219121,20478867
g1,229:20563184,20478867
g1,229:20907247,20478867
x1,229:32949452,20478867
h1,229:32949452,20478867:0,0,0
k1,229:35522151,20478867:2572699
g1,229:35522151,20478867
)
(1,229:4736286,21265299:30785865,455115,145636
h1,229:4736286,21265299:0,0,0
g1,229:5080349,21265299
x1,229:6456601,21265299
g1,229:6800664,21265299
x1,229:17466617,21265299
g1,229:17810680,21265299
g1,229:18154743,21265299
g1,229:18498806,21265299
g1,229:18842869,21265299
g1,229:19186932,21265299
g1,229:19530995,21265299
g1,229:19875058,21265299
g1,229:20219121,21265299
g1,229:20563184,21265299
g1,229:20907247,21265299
x1,229:32605389,21265299
h1,229:32605389,21265299:0,0,0
k1,229:35522151,21265299:2916762
g1,229:35522151,21265299
)
(1,229:4736286,22051731:30785865,455115,145636
h1,229:4736286,22051731:0,0,0
g1,229:5080349,22051731
x1,229:6456601,22051731
g1,229:6800664,22051731
x1,229:19186932,22051731
g1,229:19530995,22051731
g1,229:19875058,22051731
g1,229:20219121,22051731
g1,229:20563184,22051731
g1,229:20907247,22051731
x1,229:32261326,22051731
h1,229:32261326,22051731:0,0,0
k1,229:35522151,22051731:3260825
g1,229:35522151,22051731
)
(1,229:4736286,22838163:30785865,455115,145636
h1,229:4736286,22838163:0,0,0
g1,229:5080349,22838163
x1,229:6456601,22838163
g1,229:6800664,22838163
x1,229:17466617,22838163
g1,229:17810680,22838163
g1,229:18154743,22838163
g1,229:18498806,22838163
g1,229:18842869,22838163
g1,229:19186932,22838163
g1,229:19530995,22838163
g1,229:19875058,22838163
g1,229:20219121,22838163
g1,229:20563184,22838163
g1,229:20907247,22838163
x1,229:31573200,22838163
h1,229:31573200,22838163:0,0,0
k1,229:35522151,22838163:3948951
g1,229:35522151,22838163
)
(1,229:4736286,23624595:30785865,455115,145636
h1,229:4736286,23624595:0,0,0
g1,229:5080349,23624595
x1,229:6456601,23624595
g1,229:6800664,23624595
x1,229:17466617,23624595
g1,229:17810680,23624595
g1,229:18154743,23624595
g1,229:18498806,23624595
g1,229:18842869,23624595
g1,229:19186932,23624595
g1,229:19530995,23624595
g1,229:19875058,23624595
g1,229:20219121,23624595
g1,229:20563184,23624595
g1,229:20907247,23624595
x1,229:31917263,23624595
h1,229:31917263,23624595:0,0,0
k1,229:35522151,23624595:3604888
g1,229:35522151,23624595
)
(1,229:4736286,24411027:30785865,455115,145636
h1,229:4736286,24411027:0,0,0
g1,229:5080349,24411027
x1,229:6456601,24411027
g1,229:6800664,24411027
x1,229:17122554,24411027
g1,229:17466617,24411027
g1,229:17810680,24411027
g1,229:18154743,24411027
g1,229:18498806,24411027
g1,229:18842869,24411027
g1,229:19186932,24411027
g1,229:19530995,24411027
g1,229:19875058,24411027
g1,229:20219121,24411027
g1,229:20563184,24411027
g1,229:20907247,24411027
x1,229:31917263,24411027
h1,229:31917263,24411027:0,0,0
k1,229:35522151,24411027:3604888
g1,229:35522151,24411027
)
(1,229:4736286,25197459:30785865,455115,145636
h1,229:4736286,25197459:0,0,0
g1,229:5080349,25197459
x1,229:6456601,25197459
g1,229:6800664,25197459
x1,229:19875058,25197459
g1,229:20219121,25197459
g1,229:20563184,25197459
g1,229:20907247,25197459
x1,229:32949452,25197459
h1,229:32949452,25197459:0,0,0
k1,229:35522151,25197459:2572699
g1,229:35522151,25197459
)
(1,229:4736286,25983891:30785865,455115,145636
h1,229:4736286,25983891:0,0,0
g1,229:5080349,25983891
x1,229:6456601,25983891
g1,229:6800664,25983891
x1,229:18498806,25983891
g1,229:18842869,25983891
g1,229:19186932,25983891
g1,229:19530995,25983891
g1,229:19875058,25983891
g1,229:20219121,25983891
g1,229:20563184,25983891
g1,229:20907247,25983891
x1,229:31917263,25983891
h1,229:31917263,25983891:0,0,0
k1,229:35522151,25983891:3604888
g1,229:35522151,25983891
)
(1,229:4736286,26770323:30785865,455115,145636
h1,229:4736286,26770323:0,0,0
g1,229:5080349,26770323
x1,229:6456601,26770323
g1,229:6800664,26770323
x1,229:16090365,26770323
g1,229:16434428,26770323
g1,229:16778491,26770323
g1,229:17122554,26770323
g1,229:17466617,26770323
g1,229:17810680,26770323
g1,229:18154743,26770323
g1,229:18498806,26770323
g1,229:18842869,26770323
g1,229:19186932,26770323
g1,229:19530995,26770323
g1,229:19875058,26770323
g1,229:20219121,26770323
g1,229:20563184,26770323
g1,229:20907247,26770323
x1,229:32261326,26770323
h1,229:32261326,26770323:0,0,0
k1,229:35522151,26770323:3260825
g1,229:35522151,26770323
)
(1,229:4736286,27556755:30785865,455115,145636
h1,229:4736286,27556755:0,0,0
g1,229:5080349,27556755
x1,229:6456601,27556755
g1,229:6800664,27556755
x1,229:19875058,27556755
g1,229:20219121,27556755
g1,229:20563184,27556755
g1,229:20907247,27556755
x1,229:31917263,27556755
h1,229:31917263,27556755:0,0,0
k1,229:35522151,27556755:3604888
g1,229:35522151,27556755
)
(1,229:4736286,28343187:30785865,455115,145636
h1,229:4736286,28343187:0,0,0
g1,229:5080349,28343187
x1,229:6456601,28343187
g1,229:6800664,28343187
x1,229:15746302,28343187
g1,229:16090365,28343187
g1,229:16434428,28343187
g1,229:16778491,28343187
g1,229:17122554,28343187
g1,229:17466617,28343187
g1,229:17810680,28343187
g1,229:18154743,28343187
g1,229:18498806,28343187
g1,229:18842869,28343187
g1,229:19186932,28343187
g1,229:19530995,28343187
g1,229:19875058,28343187
g1,229:20219121,28343187
g1,229:20563184,28343187
g1,229:20907247,28343187
x1,229:32605389,28343187
h1,229:32605389,28343187:0,0,0
k1,229:35522151,28343187:2916762
g1,229:35522151,28343187
)
(1,229:4736286,29129619:30785865,455115,145636
h1,229:4736286,29129619:0,0,0
g1,229:5080349,29129619
x1,229:6456601,29129619
g1,229:6800664,29129619
x1,229:17810680,29129619
g1,229:18154743,29129619
g1,229:18498806,29129619
g1,229:18842869,29129619
g1,229:19186932,29129619
g1,229:19530995,29129619
g1,229:19875058,29129619
g1,229:20219121,29129619
g1,229:20563184,29129619
g1,229:20907247,29129619
x1,229:31917263,29129619
h1,229:31917263,29129619:0,0,0
k1,229:35522151,29129619:3604888
g1,229:35522151,29129619
)
(1,229:4736286,29916051:30785865,455115,145636
h1,229:4736286,29916051:0,0,0
g1,229:5080349,29916051
x1,229:6456601,29916051
g1,229:6800664,29916051
x1,229:17810680,29916051
g1,229:18154743,29916051
g1,229:18498806,29916051
g1,229:18842869,29916051
g1,229:19186932,29916051
g1,229:19530995,29916051
g1,229:19875058,29916051
g1,229:20219121,29916051
g1,229:20563184,29916051
g1,229:20907247,29916051
x1,229:30885074,29916051
h1,229:30885074,29916051:0,0,0
k1,229:35522151,29916051:4637077
g1,229:35522151,29916051
)
(1,229:4736286,30702483:30785865,455115,145636
h1,229:4736286,30702483:0,0,0
g1,229:5080349,30702483
x1,229:6456601,30702483
g1,229:6800664,30702483
x1,229:18842869,30702483
g1,229:19186932,30702483
g1,229:19530995,30702483
g1,229:19875058,30702483
g1,229:20219121,30702483
g1,229:20563184,30702483
g1,229:20907247,30702483
x1,229:32949452,30702483
h1,229:32949452,30702483:0,0,0
k1,229:35522151,30702483:2572699
g1,229:35522151,30702483
)
(1,229:4736286,31488915:30785865,455115,145636
h1,229:4736286,31488915:0,0,0
g1,229:5080349,31488915
x1,229:6456601,31488915
g1,229:6800664,31488915
x1,229:17466617,31488915
g1,229:17810680,31488915
g1,229:18154743,31488915
g1,229:18498806,31488915
g1,229:18842869,31488915
g1,229:19186932,31488915
g1,229:19530995,31488915
g1,229:19875058,31488915
g1,229:20219121,31488915
g1,229:20563184,31488915
g1,229:20907247,31488915
x1,229:33293515,31488915
h1,229:33293515,31488915:0,0,0
k1,229:35522151,31488915:2228636
g1,229:35522151,31488915
)
(1,229:4736286,32275347:30785865,392593,0
h1,229:4736286,32275347:0,0,0
g1,229:5080349,32275347
x1,229:31917263,32275347
h1,229:31917263,32275347:0,0,0
k1,229:35522151,32275347:3604888
g1,229:35522151,32275347
)
(1,229:4736286,33061779:30785865,0,0
h1,229:4736286,33061779:0,0,0
h1,229:4736286,33061779:0,0,0
k1,229:35522150,33061779:30785864
g1,229:35522150,33061779
)
(1,229:4736286,33848211:30785865,455115,109445
h1,229:4736286,33848211:0,0,0
x1,229:10585357,33848211
h1,229:10585357,33848211:0,0,0
k1,229:35522151,33848211:24936794
g1,229:35522151,33848211
)
(1,229:4736286,34634643:30785865,392593,0
h1,229:4736286,34634643:0,0,0
g1,229:5080349,34634643
g1,229:5424412,34634643
g1,229:5768475,34634643
g1,229:6112538,34634643
g1,229:6456601,34634643
g1,229:6800664,34634643
g1,229:7144727,34634643
g1,229:7488790,34634643
g1,229:7832853,34634643
g1,229:8176916,34634643
g1,229:8520979,34634643
g1,229:8865042,34634643
g1,229:9209105,34634643
g1,229:9553168,34634643
g1,229:9897231,34634643
g1,229:10241294,34634643
g1,229:10585357,34634643
g1,229:10929420,34634643
g1,229:11273483,34634643
g1,229:11617546,34634643
g1,229:11961609,34634643
g1,229:12305672,34634643
g1,229:12649735,34634643
g1,229:12993798,34634643
g1,229:13337861,34634643
g1,229:13681924,34634643
g1,229:14025987,34634643
g1,229:14370050,34634643
g1,229:14714113,34634643
g1,229:15058176,34634643
g1,229:15402239,34634643
g1,229:15746302,34634643
g1,229:16090365,34634643
g1,229:16434428,34634643
g1,229:16778491,34634643
g1,229:17122554,34634643
g1,229:17466617,34634643
g1,229:17810680,34634643
g1,229:18154743,34634643
g1,229:18498806,34634643
g1,229:18842869,34634643
g1,229:19186932,34634643
x1,229:21595373,34634643
g1,229:21939436,34634643
x1,229:22627562,34634643
g1,229:22971625,34634643
x1,229:24003814,34634643
g1,229:24347877,34634643
x1,229:25036003,34634643
h1,229:25036003,34634643:0,0,0
k1,229:35522151,34634643:10486148
g1,229:35522151,34634643
)
(1,229:4736286,35421075:30785865,392593,145636
h1,229:4736286,35421075:0,0,0
x1,229:5080349,35421075
g1,229:5424412,35421075
g1,229:5768475,35421075
g1,229:6112538,35421075
g1,229:6456601,35421075
g1,229:6800664,35421075
g1,229:7144727,35421075
g1,229:7488790,35421075
g1,229:7832853,35421075
g1,229:8176916,35421075
g1,229:8520979,35421075
g1,229:8865042,35421075
g1,229:9209105,35421075
g1,229:9553168,35421075
g1,229:9897231,35421075
g1,229:10241294,35421075
g1,229:10585357,35421075
g1,229:10929420,35421075
g1,229:11273483,35421075
g1,229:11617546,35421075
g1,229:11961609,35421075
g1,229:12305672,35421075
g1,229:12649735,35421075
g1,229:12993798,35421075
g1,229:13337861,35421075
g1,229:13681924,35421075
g1,229:14025987,35421075
g1,229:14370050,35421075
g1,229:14714113,35421075
g1,229:15058176,35421075
g1,229:15402239,35421075
g1,229:15746302,35421075
g1,229:16090365,35421075
g1,229:16434428,35421075
g1,229:16778491,35421075
g1,229:17122554,35421075
g1,229:17466617,35421075
x1,229:21595373,35421075
g1,229:21939436,35421075
g1,229:22283499,35421075
x1,229:22627562,35421075
g1,229:22971625,35421075
g1,229:23315688,35421075
g1,229:23659751,35421075
x1,229:24003814,35421075
g1,229:24347877,35421075
g1,229:24691940,35421075
x1,229:25036003,35421075
h1,229:25036003,35421075:0,0,0
k1,229:35522151,35421075:10486148
g1,229:35522151,35421075
)
(1,229:4736286,36207507:30785865,392593,145636
h1,229:4736286,36207507:0,0,0
x1,229:5080349,36207507
g1,229:5424412,36207507
g1,229:5768475,36207507
g1,229:6112538,36207507
g1,229:6456601,36207507
g1,229:6800664,36207507
g1,229:7144727,36207507
g1,229:7488790,36207507
g1,229:7832853,36207507
g1,229:8176916,36207507
g1,229:8520979,36207507
g1,229:8865042,36207507
g1,229:9209105,36207507
g1,229:9553168,36207507
g1,229:9897231,36207507
g1,229:10241294,36207507
g1,229:10585357,36207507
g1,229:10929420,36207507
g1,229:11273483,36207507
g1,229:11617546,36207507
g1,229:11961609,36207507
g1,229:12305672,36207507
g1,229:12649735,36207507
g1,229:12993798,36207507
g1,229:13337861,36207507
x1,229:21595373,36207507
g1,229:21939436,36207507
g1,229:22283499,36207507
x1,229:22627562,36207507
g1,229:22971625,36207507
g1,229:23315688,36207507
g1,229:23659751,36207507
x1,229:24003814,36207507
g1,229:24347877,36207507
g1,229:24691940,36207507
x1,229:25036003,36207507
h1,229:25036003,36207507:0,0,0
k1,229:35522151,36207507:10486148
g1,229:35522151,36207507
)
(1,229:4736286,36993939:30785865,392593,145636
h1,229:4736286,36993939:0,0,0
x1,229:5080349,36993939
g1,229:5424412,36993939
g1,229:5768475,36993939
g1,229:6112538,36993939
g1,229:6456601,36993939
g1,229:6800664,36993939
g1,229:7144727,36993939
g1,229:7488790,36993939
g1,229:7832853,36993939
g1,229:8176916,36993939
g1,229:8520979,36993939
g1,229:8865042,36993939
g1,229:9209105,36993939
g1,229:9553168,36993939
g1,229:9897231,36993939
g1,229:10241294,36993939
g1,229:10585357,36993939
g1,229:10929420,36993939
g1,229:11273483,36993939
g1,229:11617546,36993939
g1,229:11961609,36993939
x1,229:21595373,36993939
g1,229:21939436,36993939
g1,229:22283499,36993939
x1,229:22627562,36993939
g1,229:22971625,36993939
g1,229:23315688,36993939
g1,229:23659751,36993939
x1,229:24003814,36993939
g1,229:24347877,36993939
g1,229:24691940,36993939
x1,229:25036003,36993939
h1,229:25036003,36993939:0,0,0
k1,229:35522151,36993939:10486148
g1,229:35522151,36993939
)
(1,229:4736286,37780371:30785865,392593,145636
h1,229:4736286,37780371:0,0,0
x1,229:5080349,37780371
g1,229:5424412,37780371
g1,229:5768475,37780371
g1,229:6112538,37780371
g1,229:6456601,37780371
g1,229:6800664,37780371
g1,229:7144727,37780371
g1,229:7488790,37780371
g1,229:7832853,37780371
g1,229:8176916,37780371
g1,229:8520979,37780371
g1,229:8865042,37780371
g1,229:9209105,37780371
g1,229:9553168,37780371
g1,229:9897231,37780371
g1,229:10241294,37780371
g1,229:10585357,37780371
g1,229:10929420,37780371
g1,229:11273483,37780371
g1,229:11617546,37780371
g1,229:11961609,37780371
x1,229:21595373,37780371
g1,229:21939436,37780371
g1,229:22283499,37780371
x1,229:22627562,37780371
g1,229:22971625,37780371
g1,229:23315688,37780371
g1,229:23659751,37780371
x1,229:24003814,37780371
g1,229:24347877,37780371
g1,229:24691940,37780371
x1,229:25036003,37780371
h1,229:25036003,37780371:0,0,0
k1,229:35522151,37780371:10486148
g1,229:35522151,37780371
)
(1,229:4736286,38566803:30785865,392593,145636
h1,229:4736286,38566803:0,0,0
x1,229:5080349,38566803
g1,229:5424412,38566803
g1,229:5768475,38566803
g1,229:6112538,38566803
g1,229:6456601,38566803
g1,229:6800664,38566803
g1,229:7144727,38566803
g1,229:7488790,38566803
g1,229:7832853,38566803
g1,229:8176916,38566803
g1,229:8520979,38566803
g1,229:8865042,38566803
g1,229:9209105,38566803
g1,229:9553168,38566803
g1,229:9897231,38566803
g1,229:10241294,38566803
g1,229:10585357,38566803
x1,229:21595373,38566803
g1,229:21939436,38566803
g1,229:22283499,38566803
x1,229:22627562,38566803
g1,229:22971625,38566803
g1,229:23315688,38566803
g1,229:23659751,38566803
x1,229:24003814,38566803
g1,229:24347877,38566803
g1,229:24691940,38566803
x1,229:25036003,38566803
h1,229:25036003,38566803:0,0,0
k1,229:35522151,38566803:10486148
g1,229:35522151,38566803
)
(1,229:4736286,39353235:30785865,392593,145636
h1,229:4736286,39353235:0,0,0
x1,229:5080349,39353235
g1,229:5424412,39353235
g1,229:5768475,39353235
g1,229:6112538,39353235
g1,229:6456601,39353235
g1,229:6800664,39353235
g1,229:7144727,39353235
g1,229:7488790,39353235
g1,229:7832853,39353235
g1,229:8176916,39353235
g1,229:8520979,39353235
g1,229:8865042,39353235
g1,229:9209105,39353235
g1,229:9553168,39353235
g1,229:9897231,39353235
g1,229:10241294,39353235
g1,229:10585357,39353235
g1,229:10929420,39353235
x1,229:21595373,39353235
g1,229:21939436,39353235
g1,229:22283499,39353235
x1,229:22627562,39353235
g1,229:22971625,39353235
g1,229:23315688,39353235
g1,229:23659751,39353235
x1,229:24003814,39353235
g1,229:24347877,39353235
g1,229:24691940,39353235
x1,229:25036003,39353235
h1,229:25036003,39353235:0,0,0
k1,229:35522151,39353235:10486148
g1,229:35522151,39353235
)
(1,229:4736286,40139667:30785865,392593,145636
h1,229:4736286,40139667:0,0,0
x1,229:5080349,40139667
g1,229:5424412,40139667
g1,229:5768475,40139667
g1,229:6112538,40139667
g1,229:6456601,40139667
g1,229:6800664,40139667
g1,229:7144727,40139667
g1,229:7488790,40139667
g1,229:7832853,40139667
g1,229:8176916,40139667
g1,229:8520979,40139667
g1,229:8865042,40139667
g1,229:9209105,40139667
g1,229:9553168,40139667
g1,229:9897231,40139667
g1,229:10241294,40139667
g1,229:10585357,40139667
x1,229:21595373,40139667
g1,229:21939436,40139667
g1,229:22283499,40139667
x1,229:22627562,40139667
g1,229:22971625,40139667
g1,229:23315688,40139667
g1,229:23659751,40139667
x1,229:24003814,40139667
g1,229:24347877,40139667
g1,229:24691940,40139667
x1,229:25036003,40139667
h1,229:25036003,40139667:0,0,0
k1,229:35522151,40139667:10486148
g1,229:35522151,40139667
)
(1,229:4736286,40926099:30785865,392593,145636
h1,229:4736286,40926099:0,0,0
x1,229:5080349,40926099
g1,229:5424412,40926099
g1,229:5768475,40926099
g1,229:6112538,40926099
g1,229:6456601,40926099
g1,229:6800664,40926099
g1,229:7144727,40926099
g1,229:7488790,40926099
g1,229:7832853,40926099
g1,229:8176916,40926099
g1,229:8520979,40926099
g1,229:8865042,40926099
g1,229:9209105,40926099
g1,229:9553168,40926099
g1,229:9897231,40926099
x1,229:21595373,40926099
g1,229:21939436,40926099
g1,229:22283499,40926099
x1,229:22627562,40926099
g1,229:22971625,40926099
g1,229:23315688,40926099
g1,229:23659751,40926099
x1,229:24003814,40926099
g1,229:24347877,40926099
g1,229:24691940,40926099
x1,229:25036003,40926099
h1,229:25036003,40926099:0,0,0
k1,229:35522151,40926099:10486148
g1,229:35522151,40926099
)
(1,229:4736286,41712531:30785865,392593,145636
h1,229:4736286,41712531:0,0,0
x1,229:5080349,41712531
g1,229:5424412,41712531
g1,229:5768475,41712531
g1,229:6112538,41712531
g1,229:6456601,41712531
g1,229:6800664,41712531
g1,229:7144727,41712531
g1,229:7488790,41712531
g1,229:7832853,41712531
g1,229:8176916,41712531
g1,229:8520979,41712531
g1,229:8865042,41712531
g1,229:9209105,41712531
g1,229:9553168,41712531
g1,229:9897231,41712531
g1,229:10241294,41712531
g1,229:10585357,41712531
x1,229:21595373,41712531
g1,229:21939436,41712531
g1,229:22283499,41712531
x1,229:22627562,41712531
g1,229:22971625,41712531
g1,229:23315688,41712531
g1,229:23659751,41712531
x1,229:24003814,41712531
g1,229:24347877,41712531
g1,229:24691940,41712531
x1,229:25036003,41712531
h1,229:25036003,41712531:0,0,0
k1,229:35522151,41712531:10486148
g1,229:35522151,41712531
)
(1,229:4736286,42498963:30785865,392593,145636
h1,229:4736286,42498963:0,0,0
x1,229:5424412,42498963
g1,229:5768475,42498963
g1,229:6112538,42498963
g1,229:6456601,42498963
g1,229:6800664,42498963
g1,229:7144727,42498963
g1,229:7488790,42498963
g1,229:7832853,42498963
g1,229:8176916,42498963
g1,229:8520979,42498963
g1,229:8865042,42498963
g1,229:9209105,42498963
g1,229:9553168,42498963
g1,229:9897231,42498963
g1,229:10241294,42498963
x1,229:21595373,42498963
g1,229:21939436,42498963
g1,229:22283499,42498963
x1,229:22627562,42498963
g1,229:22971625,42498963
g1,229:23315688,42498963
g1,229:23659751,42498963
x1,229:24003814,42498963
g1,229:24347877,42498963
g1,229:24691940,42498963
x1,229:25036003,42498963
h1,229:25036003,42498963:0,0,0
k1,229:35522151,42498963:10486148
g1,229:35522151,42498963
)
(1,229:4736286,43285395:30785865,392593,145636
h1,229:4736286,43285395:0,0,0
x1,229:5424412,43285395
g1,229:5768475,43285395
g1,229:6112538,43285395
g1,229:6456601,43285395
g1,229:6800664,43285395
g1,229:7144727,43285395
g1,229:7488790,43285395
g1,229:7832853,43285395
g1,229:8176916,43285395
g1,229:8520979,43285395
g1,229:8865042,43285395
g1,229:9209105,43285395
g1,229:9553168,43285395
g1,229:9897231,43285395
g1,229:10241294,43285395
g1,229:10585357,43285395
g1,229:10929420,43285395
g1,229:11273483,43285395
x1,229:21595373,43285395
g1,229:21939436,43285395
g1,229:22283499,43285395
x1,229:22627562,43285395
g1,229:22971625,43285395
g1,229:23315688,43285395
g1,229:23659751,43285395
x1,229:24003814,43285395
g1,229:24347877,43285395
g1,229:24691940,43285395
x1,229:25036003,43285395
h1,229:25036003,43285395:0,0,0
k1,229:35522151,43285395:10486148
g1,229:35522151,43285395
)
(1,229:4736286,44071827:30785865,392593,145636
h1,229:4736286,44071827:0,0,0
x1,229:5424412,44071827
g1,229:5768475,44071827
g1,229:6112538,44071827
g1,229:6456601,44071827
g1,229:6800664,44071827
g1,229:7144727,44071827
g1,229:7488790,44071827
g1,229:7832853,44071827
g1,229:8176916,44071827
g1,229:8520979,44071827
g1,229:8865042,44071827
g1,229:9209105,44071827
g1,229:9553168,44071827
g1,229:9897231,44071827
g1,229:10241294,44071827
g1,229:10585357,44071827
g1,229:10929420,44071827
x1,229:21595373,44071827
g1,229:21939436,44071827
g1,229:22283499,44071827
x1,229:22627562,44071827
g1,229:22971625,44071827
g1,229:23315688,44071827
g1,229:23659751,44071827
x1,229:24003814,44071827
g1,229:24347877,44071827
g1,229:24691940,44071827
x1,229:25036003,44071827
h1,229:25036003,44071827:0,0,0
k1,229:35522151,44071827:10486148
g1,229:35522151,44071827
)
(1,229:4736286,44858259:30785865,392593,145636
h1,229:4736286,44858259:0,0,0
x1,229:5424412,44858259
g1,229:5768475,44858259
g1,229:6112538,44858259
g1,229:6456601,44858259
g1,229:6800664,44858259
g1,229:7144727,44858259
g1,229:7488790,44858259
g1,229:7832853,44858259
g1,229:8176916,44858259
g1,229:8520979,44858259
g1,229:8865042,44858259
g1,229:9209105,44858259
g1,229:9553168,44858259
g1,229:9897231,44858259
g1,229:10241294,44858259
g1,229:10585357,44858259
g1,229:10929420,44858259
x1,229:21595373,44858259
g1,229:21939436,44858259
g1,229:22283499,44858259
x1,229:22627562,44858259
g1,229:22971625,44858259
g1,229:23315688,44858259
g1,229:23659751,44858259
x1,229:24003814,44858259
g1,229:24347877,44858259
g1,229:24691940,44858259
x1,229:25036003,44858259
h1,229:25036003,44858259:0,0,0
k1,229:35522151,44858259:10486148
g1,229:35522151,44858259
)
(1,229:4736286,45644691:30785865,392593,145636
h1,229:4736286,45644691:0,0,0
x1,229:5424412,45644691
g1,229:5768475,45644691
g1,229:6112538,45644691
g1,229:6456601,45644691
g1,229:6800664,45644691
g1,229:7144727,45644691
g1,229:7488790,45644691
g1,229:7832853,45644691
g1,229:8176916,45644691
g1,229:8520979,45644691
g1,229:8865042,45644691
g1,229:9209105,45644691
g1,229:9553168,45644691
g1,229:9897231,45644691
x1,229:21595373,45644691
g1,229:21939436,45644691
g1,229:22283499,45644691
x1,229:22627562,45644691
g1,229:22971625,45644691
g1,229:23315688,45644691
g1,229:23659751,45644691
x1,229:24003814,45644691
g1,229:24347877,45644691
g1,229:24691940,45644691
x1,229:25036003,45644691
h1,229:25036003,45644691:0,0,0
k1,229:35522151,45644691:10486148
g1,229:35522151,45644691
)
(1,229:4736286,46431123:30785865,392593,145636
h1,229:4736286,46431123:0,0,0
x1,229:5424412,46431123
g1,229:5768475,46431123
g1,229:6112538,46431123
g1,229:6456601,46431123
g1,229:6800664,46431123
g1,229:7144727,46431123
g1,229:7488790,46431123
g1,229:7832853,46431123
g1,229:8176916,46431123
g1,229:8520979,46431123
g1,229:8865042,46431123
g1,229:9209105,46431123
x1,229:21595373,46431123
g1,229:21939436,46431123
g1,229:22283499,46431123
x1,229:22627562,46431123
g1,229:22971625,46431123
g1,229:23315688,46431123
g1,229:23659751,46431123
x1,229:24003814,46431123
g1,229:24347877,46431123
g1,229:24691940,46431123
x1,229:25036003,46431123
h1,229:25036003,46431123:0,0,0
k1,229:35522151,46431123:10486148
g1,229:35522151,46431123
)
(1,229:4736286,47217555:30785865,392593,145636
h1,229:4736286,47217555:0,0,0
x1,229:5424412,47217555
g1,229:5768475,47217555
g1,229:6112538,47217555
g1,229:6456601,47217555
g1,229:6800664,47217555
g1,229:7144727,47217555
g1,229:7488790,47217555
g1,229:7832853,47217555
g1,229:8176916,47217555
g1,229:8520979,47217555
x1,229:21595373,47217555
g1,229:21939436,47217555
g1,229:22283499,47217555
x1,229:22627562,47217555
g1,229:22971625,47217555
g1,229:23315688,47217555
g1,229:23659751,47217555
x1,229:24003814,47217555
g1,229:24347877,47217555
g1,229:24691940,47217555
x1,229:25036003,47217555
h1,229:25036003,47217555:0,0,0
k1,229:35522151,47217555:10486148
g1,229:35522151,47217555
)
]
(1,229:4736286,49328947:30785865,412696,0
(1,229:4736286,49328947:30785865,412696,0
k1,229:19965378,49328947:15229092
x1,229:20293058,49328947
k1,229:35522150,49328947:15229092
)
)
]
]
]
!35935
}2
Input:73:C:\Users\akaul\AppData\Local\Programs\MiKTeX 2.9\tex\latex\lm\ot1lmr.fd
Input:74:C:\Users\akaul\AppData\Local\Programs\MiKTeX 2.9\tex\latex\lm\omllmm.fd
Input:75:C:\Users\akaul\AppData\Local\Programs\MiKTeX 2.9\tex\latex\lm\omslmsy.fd
Input:76:C:\Users\akaul\AppData\Local\Programs\MiKTeX 2.9\tex\latex\lm\omxlmex.fd
Input:77:C:\Users\akaul\AppData\Local\Programs\MiKTeX 2.9\tex\latex\amsfonts\umsa.fd
Input:78:C:\Users\akaul\AppData\Local\Programs\MiKTeX 2.9\tex\latex\microtype\mt-msa.cfg
Input:79:C:\Users\akaul\AppData\Local\Programs\MiKTeX 2.9\tex\latex\amsfonts\umsb.fd
Input:80:C:\Users\akaul\AppData\Local\Programs\MiKTeX 2.9\tex\latex\microtype\mt-msb.cfg
!684
{3
[1,245:4736286,49328947:30785865,44592661,0
[1,245:4736286,4736286:0,0,0
(1,245:4736286,2245673:0,0,0
k1,245:4736286,2245673:65781
)
]
[1,245:4736286,49328947:30785865,44592661,0
[1,245:4736286,49328947:30785865,47017493,0
[1,245:4736286,3097886:30785865,786432,0
(1,245:4736286,3097886:30785865,0,0
h1,245:4736286,3097886:30785865,0,0
)
]
[1,245:4736286,47362867:30785865,42626581,0
(1,229:4736286,5391646:30785865,392593,145636
h1,229:4736286,5391646:0,0,0
x1,229:5424412,5391646
g1,229:5768475,5391646
g1,229:6112538,5391646
g1,229:6456601,5391646
g1,229:6800664,5391646
g1,229:7144727,5391646
g1,229:7488790,5391646
g1,229:7832853,5391646
g1,229:8176916,5391646
g1,229:8520979,5391646
g1,229:8865042,5391646
g1,229:9209105,5391646
g1,229:9553168,5391646
x1,229:21595373,5391646
g1,229:21939436,5391646
g1,229:22283499,5391646
x1,229:22627562,5391646
g1,229:22971625,5391646
g1,229:23315688,5391646
g1,229:23659751,5391646
x1,229:24003814,5391646
g1,229:24347877,5391646
g1,229:24691940,5391646
x1,229:25036003,5391646
h1,229:25036003,5391646:0,0,0
k1,229:35522151,5391646:10486148
g1,229:35522151,5391646
)
(1,229:4736286,6178078:30785865,392593,145636
h1,229:4736286,6178078:0,0,0
x1,229:5424412,6178078
g1,229:5768475,6178078
g1,229:6112538,6178078
g1,229:6456601,6178078
g1,229:6800664,6178078
g1,229:7144727,6178078
g1,229:7488790,6178078
g1,229:7832853,6178078
g1,229:8176916,6178078
g1,229:8520979,6178078
g1,229:8865042,6178078
g1,229:9209105,6178078
g1,229:9553168,6178078
g1,229:9897231,6178078
x1,229:21595373,6178078
g1,229:21939436,6178078
g1,229:22283499,6178078
x1,229:22627562,6178078
g1,229:22971625,6178078
g1,229:23315688,6178078
g1,229:23659751,6178078
x1,229:24003814,6178078
g1,229:24347877,6178078
g1,229:24691940,6178078
x1,229:25036003,6178078
h1,229:25036003,6178078:0,0,0
k1,229:35522151,6178078:10486148
g1,229:35522151,6178078
)
(1,229:4736286,6964510:30785865,392593,145636
h1,229:4736286,6964510:0,0,0
x1,229:5424412,6964510
g1,229:5768475,6964510
g1,229:6112538,6964510
g1,229:6456601,6964510
g1,229:6800664,6964510
g1,229:7144727,6964510
g1,229:7488790,6964510
g1,229:7832853,6964510
g1,229:8176916,6964510
g1,229:8520979,6964510
g1,229:8865042,6964510
g1,229:9209105,6964510
g1,229:9553168,6964510
x1,229:21595373,6964510
g1,229:21939436,6964510
g1,229:22283499,6964510
x1,229:22627562,6964510
g1,229:22971625,6964510
g1,229:23315688,6964510
g1,229:23659751,6964510
x1,229:24003814,6964510
g1,229:24347877,6964510
g1,229:24691940,6964510
x1,229:25036003,6964510
h1,229:25036003,6964510:0,0,0
k1,229:35522151,6964510:10486148
g1,229:35522151,6964510
)
(1,229:4736286,7750942:30785865,392593,145636
h1,229:4736286,7750942:0,0,0
x1,229:5424412,7750942
g1,229:5768475,7750942
g1,229:6112538,7750942
g1,229:6456601,7750942
g1,229:6800664,7750942
g1,229:7144727,7750942
g1,229:7488790,7750942
g1,229:7832853,7750942
g1,229:8176916,7750942
g1,229:8520979,7750942
g1,229:8865042,7750942
x1,229:21595373,7750942
g1,229:21939436,7750942
g1,229:22283499,7750942
x1,229:22627562,7750942
g1,229:22971625,7750942
g1,229:23315688,7750942
g1,229:23659751,7750942
x1,229:24003814,7750942
g1,229:24347877,7750942
g1,229:24691940,7750942
x1,229:25036003,7750942
h1,229:25036003,7750942:0,0,0
k1,229:35522151,7750942:10486148
g1,229:35522151,7750942
)
(1,229:4736286,8537374:30785865,392593,145636
h1,229:4736286,8537374:0,0,0
x1,229:5424412,8537374
g1,229:5768475,8537374
g1,229:6112538,8537374
g1,229:6456601,8537374
g1,229:6800664,8537374
g1,229:7144727,8537374
g1,229:7488790,8537374
g1,229:7832853,8537374
g1,229:8176916,8537374
g1,229:8520979,8537374
g1,229:8865042,8537374
g1,229:9209105,8537374
g1,229:9553168,8537374
g1,229:9897231,8537374
g1,229:10241294,8537374
x1,229:21595373,8537374
g1,229:21939436,8537374
g1,229:22283499,8537374
x1,229:22627562,8537374
g1,229:22971625,8537374
g1,229:23315688,8537374
g1,229:23659751,8537374
x1,229:24003814,8537374
g1,229:24347877,8537374
g1,229:24691940,8537374
x1,229:25036003,8537374
h1,229:25036003,8537374:0,0,0
k1,229:35522151,8537374:10486148
g1,229:35522151,8537374
)
(1,229:4736286,9323806:30785865,392593,145636
h1,229:4736286,9323806:0,0,0
x1,229:5424412,9323806
g1,229:5768475,9323806
g1,229:6112538,9323806
g1,229:6456601,9323806
g1,229:6800664,9323806
g1,229:7144727,9323806
g1,229:7488790,9323806
g1,229:7832853,9323806
g1,229:8176916,9323806
g1,229:8520979,9323806
g1,229:8865042,9323806
g1,229:9209105,9323806
g1,229:9553168,9323806
g1,229:9897231,9323806
g1,229:10241294,9323806
g1,229:10585357,9323806
x1,229:21595373,9323806
g1,229:21939436,9323806
g1,229:22283499,9323806
x1,229:22627562,9323806
g1,229:22971625,9323806
g1,229:23315688,9323806
g1,229:23659751,9323806
x1,229:24003814,9323806
g1,229:24347877,9323806
g1,229:24691940,9323806
x1,229:25036003,9323806
h1,229:25036003,9323806:0,0,0
k1,229:35522151,9323806:10486148
g1,229:35522151,9323806
)
(1,229:4736286,10110238:30785865,392593,145636
h1,229:4736286,10110238:0,0,0
x1,229:5424412,10110238
g1,229:5768475,10110238
g1,229:6112538,10110238
g1,229:6456601,10110238
g1,229:6800664,10110238
g1,229:7144727,10110238
g1,229:7488790,10110238
g1,229:7832853,10110238
g1,229:8176916,10110238
g1,229:8520979,10110238
x1,229:21595373,10110238
g1,229:21939436,10110238
g1,229:22283499,10110238
x1,229:22627562,10110238
g1,229:22971625,10110238
g1,229:23315688,10110238
g1,229:23659751,10110238
x1,229:24003814,10110238
g1,229:24347877,10110238
g1,229:24691940,10110238
x1,229:25036003,10110238
h1,229:25036003,10110238:0,0,0
k1,229:35522151,10110238:10486148
g1,229:35522151,10110238
)
(1,229:4736286,10896670:30785865,392593,145636
h1,229:4736286,10896670:0,0,0
x1,229:5424412,10896670
g1,229:5768475,10896670
g1,229:6112538,10896670
g1,229:6456601,10896670
g1,229:6800664,10896670
g1,229:7144727,10896670
g1,229:7488790,10896670
g1,229:7832853,10896670
g1,229:8176916,10896670
g1,229:8520979,10896670
g1,229:8865042,10896670
g1,229:9209105,10896670
g1,229:9553168,10896670
g1,229:9897231,10896670
g1,229:10241294,10896670
x1,229:21595373,10896670
g1,229:21939436,10896670
g1,229:22283499,10896670
x1,229:22627562,10896670
g1,229:22971625,10896670
g1,229:23315688,10896670
g1,229:23659751,10896670
x1,229:24003814,10896670
g1,229:24347877,10896670
g1,229:24691940,10896670
x1,229:25036003,10896670
h1,229:25036003,10896670:0,0,0
k1,229:35522151,10896670:10486148
g1,229:35522151,10896670
)
(1,229:4736286,11683102:30785865,392593,145636
h1,229:4736286,11683102:0,0,0
x1,229:5424412,11683102
g1,229:5768475,11683102
g1,229:6112538,11683102
g1,229:6456601,11683102
g1,229:6800664,11683102
g1,229:7144727,11683102
g1,229:7488790,11683102
g1,229:7832853,11683102
g1,229:8176916,11683102
g1,229:8520979,11683102
g1,229:8865042,11683102
g1,229:9209105,11683102
g1,229:9553168,11683102
g1,229:9897231,11683102
g1,229:10241294,11683102
g1,229:10585357,11683102
x1,229:21595373,11683102
g1,229:21939436,11683102
g1,229:22283499,11683102
x1,229:22627562,11683102
g1,229:22971625,11683102
g1,229:23315688,11683102
g1,229:23659751,11683102
x1,229:24003814,11683102
g1,229:24347877,11683102
g1,229:24691940,11683102
x1,229:25036003,11683102
h1,229:25036003,11683102:0,0,0
k1,229:35522151,11683102:10486148
g1,229:35522151,11683102
)
(1,229:4736286,12469534:30785865,392593,145636
h1,229:4736286,12469534:0,0,0
x1,229:5424412,12469534
g1,229:5768475,12469534
g1,229:6112538,12469534
g1,229:6456601,12469534
g1,229:6800664,12469534
g1,229:7144727,12469534
g1,229:7488790,12469534
g1,229:7832853,12469534
g1,229:8176916,12469534
g1,229:8520979,12469534
g1,229:8865042,12469534
g1,229:9209105,12469534
g1,229:9553168,12469534
g1,229:9897231,12469534
g1,229:10241294,12469534
x1,229:21595373,12469534
g1,229:21939436,12469534
g1,229:22283499,12469534
x1,229:22627562,12469534
g1,229:22971625,12469534
g1,229:23315688,12469534
g1,229:23659751,12469534
x1,229:24003814,12469534
g1,229:24347877,12469534
g1,229:24691940,12469534
x1,229:25036003,12469534
h1,229:25036003,12469534:0,0,0
k1,229:35522151,12469534:10486148
g1,229:35522151,12469534
)
(1,229:4736286,13255966:30785865,392593,145636
h1,229:4736286,13255966:0,0,0
x1,229:5424412,13255966
g1,229:5768475,13255966
g1,229:6112538,13255966
g1,229:6456601,13255966
g1,229:6800664,13255966
g1,229:7144727,13255966
g1,229:7488790,13255966
g1,229:7832853,13255966
g1,229:8176916,13255966
g1,229:8520979,13255966
g1,229:8865042,13255966
g1,229:9209105,13255966
g1,229:9553168,13255966
g1,229:9897231,13255966
x1,229:21595373,13255966
g1,229:21939436,13255966
g1,229:22283499,13255966
x1,229:22627562,13255966
g1,229:22971625,13255966
g1,229:23315688,13255966
g1,229:23659751,13255966
x1,229:24003814,13255966
g1,229:24347877,13255966
g1,229:24691940,13255966
x1,229:25036003,13255966
h1,229:25036003,13255966:0,0,0
k1,229:35522151,13255966:10486148
g1,229:35522151,13255966
)
(1,229:4736286,14042398:30785865,392593,145636
h1,229:4736286,14042398:0,0,0
x1,229:5424412,14042398
g1,229:5768475,14042398
g1,229:6112538,14042398
g1,229:6456601,14042398
g1,229:6800664,14042398
g1,229:7144727,14042398
g1,229:7488790,14042398
g1,229:7832853,14042398
g1,229:8176916,14042398
g1,229:8520979,14042398
g1,229:8865042,14042398
g1,229:9209105,14042398
g1,229:9553168,14042398
g1,229:9897231,14042398
g1,229:10241294,14042398
g1,229:10585357,14042398
g1,229:10929420,14042398
g1,229:11273483,14042398
g1,229:11617546,14042398
g1,229:11961609,14042398
g1,229:12305672,14042398
x1,229:21595373,14042398
g1,229:21939436,14042398
g1,229:22283499,14042398
x1,229:22627562,14042398
g1,229:22971625,14042398
g1,229:23315688,14042398
g1,229:23659751,14042398
x1,229:24003814,14042398
g1,229:24347877,14042398
g1,229:24691940,14042398
x1,229:25036003,14042398
h1,229:25036003,14042398:0,0,0
k1,229:35522151,14042398:10486148
g1,229:35522151,14042398
)
(1,229:4736286,14828830:30785865,392593,145636
h1,229:4736286,14828830:0,0,0
x1,229:5424412,14828830
g1,229:5768475,14828830
g1,229:6112538,14828830
g1,229:6456601,14828830
g1,229:6800664,14828830
g1,229:7144727,14828830
g1,229:7488790,14828830
g1,229:7832853,14828830
g1,229:8176916,14828830
g1,229:8520979,14828830
g1,229:8865042,14828830
g1,229:9209105,14828830
g1,229:9553168,14828830
g1,229:9897231,14828830
x1,229:21595373,14828830
g1,229:21939436,14828830
g1,229:22283499,14828830
x1,229:22627562,14828830
g1,229:22971625,14828830
g1,229:23315688,14828830
g1,229:23659751,14828830
x1,229:24003814,14828830
g1,229:24347877,14828830
g1,229:24691940,14828830
x1,229:25036003,14828830
h1,229:25036003,14828830:0,0,0
k1,229:35522151,14828830:10486148
g1,229:35522151,14828830
)
(1,229:4736286,15615262:30785865,392593,145636
h1,229:4736286,15615262:0,0,0
x1,229:5424412,15615262
g1,229:5768475,15615262
g1,229:6112538,15615262
g1,229:6456601,15615262
g1,229:6800664,15615262
g1,229:7144727,15615262
g1,229:7488790,15615262
g1,229:7832853,15615262
g1,229:8176916,15615262
g1,229:8520979,15615262
g1,229:8865042,15615262
g1,229:9209105,15615262
g1,229:9553168,15615262
g1,229:9897231,15615262
g1,229:10241294,15615262
g1,229:10585357,15615262
g1,229:10929420,15615262
g1,229:11273483,15615262
x1,229:21595373,15615262
g1,229:21939436,15615262
g1,229:22283499,15615262
x1,229:22627562,15615262
g1,229:22971625,15615262
g1,229:23315688,15615262
g1,229:23659751,15615262
x1,229:24003814,15615262
g1,229:24347877,15615262
g1,229:24691940,15615262
x1,229:25036003,15615262
h1,229:25036003,15615262:0,0,0
k1,229:35522151,15615262:10486148
g1,229:35522151,15615262
)
(1,229:4736286,16401694:30785865,392593,145636
h1,229:4736286,16401694:0,0,0
x1,229:5424412,16401694
g1,229:5768475,16401694
g1,229:6112538,16401694
g1,229:6456601,16401694
g1,229:6800664,16401694
g1,229:7144727,16401694
g1,229:7488790,16401694
g1,229:7832853,16401694
g1,229:8176916,16401694
g1,229:8520979,16401694
g1,229:8865042,16401694
g1,229:9209105,16401694
g1,229:9553168,16401694
g1,229:9897231,16401694
g1,229:10241294,16401694
g1,229:10585357,16401694
g1,229:10929420,16401694
g1,229:11273483,16401694
g1,229:11617546,16401694
g1,229:11961609,16401694
g1,229:12305672,16401694
x1,229:21595373,16401694
g1,229:21939436,16401694
g1,229:22283499,16401694
x1,229:22627562,16401694
g1,229:22971625,16401694
g1,229:23315688,16401694
g1,229:23659751,16401694
x1,229:24003814,16401694
g1,229:24347877,16401694
g1,229:24691940,16401694
x1,229:25036003,16401694
h1,229:25036003,16401694:0,0,0
k1,229:35522151,16401694:10486148
g1,229:35522151,16401694
)
(1,229:4736286,17188126:30785865,392593,145636
h1,229:4736286,17188126:0,0,0
x1,229:5424412,17188126
g1,229:5768475,17188126
g1,229:6112538,17188126
g1,229:6456601,17188126
g1,229:6800664,17188126
g1,229:7144727,17188126
g1,229:7488790,17188126
g1,229:7832853,17188126
g1,229:8176916,17188126
g1,229:8520979,17188126
g1,229:8865042,17188126
g1,229:9209105,17188126
x1,229:21595373,17188126
g1,229:21939436,17188126
g1,229:22283499,17188126
x1,229:22627562,17188126
g1,229:22971625,17188126
g1,229:23315688,17188126
g1,229:23659751,17188126
x1,229:24003814,17188126
g1,229:24347877,17188126
g1,229:24691940,17188126
x1,229:25036003,17188126
h1,229:25036003,17188126:0,0,0
k1,229:35522151,17188126:10486148
g1,229:35522151,17188126
)
(1,229:4736286,17974558:30785865,392593,145636
h1,229:4736286,17974558:0,0,0
x1,229:5424412,17974558
g1,229:5768475,17974558
g1,229:6112538,17974558
g1,229:6456601,17974558
g1,229:6800664,17974558
g1,229:7144727,17974558
g1,229:7488790,17974558
g1,229:7832853,17974558
g1,229:8176916,17974558
g1,229:8520979,17974558
g1,229:8865042,17974558
g1,229:9209105,17974558
g1,229:9553168,17974558
g1,229:9897231,17974558
x1,229:21595373,17974558
g1,229:21939436,17974558
g1,229:22283499,17974558
x1,229:22627562,17974558
g1,229:22971625,17974558
g1,229:23315688,17974558
g1,229:23659751,17974558
x1,229:24003814,17974558
g1,229:24347877,17974558
g1,229:24691940,17974558
x1,229:25036003,17974558
h1,229:25036003,17974558:0,0,0
k1,229:35522151,17974558:10486148
g1,229:35522151,17974558
)
(1,229:4736286,18760990:30785865,392593,145636
h1,229:4736286,18760990:0,0,0
x1,229:5424412,18760990
g1,229:5768475,18760990
g1,229:6112538,18760990
g1,229:6456601,18760990
g1,229:6800664,18760990
g1,229:7144727,18760990
g1,229:7488790,18760990
g1,229:7832853,18760990
g1,229:8176916,18760990
g1,229:8520979,18760990
g1,229:8865042,18760990
g1,229:9209105,18760990
g1,229:9553168,18760990
g1,229:9897231,18760990
g1,229:10241294,18760990
g1,229:10585357,18760990
g1,229:10929420,18760990
x1,229:21595373,18760990
g1,229:21939436,18760990
g1,229:22283499,18760990
x1,229:22627562,18760990
g1,229:22971625,18760990
g1,229:23315688,18760990
g1,229:23659751,18760990
x1,229:24003814,18760990
g1,229:24347877,18760990
g1,229:24691940,18760990
x1,229:25036003,18760990
h1,229:25036003,18760990:0,0,0
k1,229:35522151,18760990:10486148
g1,229:35522151,18760990
)
(1,229:4736286,19547422:30785865,392593,145636
h1,229:4736286,19547422:0,0,0
x1,229:5424412,19547422
g1,229:5768475,19547422
g1,229:6112538,19547422
g1,229:6456601,19547422
g1,229:6800664,19547422
g1,229:7144727,19547422
g1,229:7488790,19547422
g1,229:7832853,19547422
g1,229:8176916,19547422
g1,229:8520979,19547422
g1,229:8865042,19547422
g1,229:9209105,19547422
g1,229:9553168,19547422
g1,229:9897231,19547422
g1,229:10241294,19547422
g1,229:10585357,19547422
g1,229:10929420,19547422
g1,229:11273483,19547422
x1,229:21595373,19547422
g1,229:21939436,19547422
g1,229:22283499,19547422
x1,229:22627562,19547422
g1,229:22971625,19547422
g1,229:23315688,19547422
g1,229:23659751,19547422
x1,229:24003814,19547422
g1,229:24347877,19547422
g1,229:24691940,19547422
x1,229:25036003,19547422
h1,229:25036003,19547422:0,0,0
k1,229:35522151,19547422:10486148
g1,229:35522151,19547422
)
(1,229:4736286,20333854:30785865,392593,145636
h1,229:4736286,20333854:0,0,0
x1,229:5424412,20333854
g1,229:5768475,20333854
g1,229:6112538,20333854
g1,229:6456601,20333854
g1,229:6800664,20333854
g1,229:7144727,20333854
g1,229:7488790,20333854
g1,229:7832853,20333854
g1,229:8176916,20333854
g1,229:8520979,20333854
g1,229:8865042,20333854
g1,229:9209105,20333854
g1,229:9553168,20333854
g1,229:9897231,20333854
g1,229:10241294,20333854
x1,229:21595373,20333854
g1,229:21939436,20333854
g1,229:22283499,20333854
x1,229:22627562,20333854
g1,229:22971625,20333854
g1,229:23315688,20333854
g1,229:23659751,20333854
x1,229:24003814,20333854
g1,229:24347877,20333854
g1,229:24691940,20333854
x1,229:25036003,20333854
h1,229:25036003,20333854:0,0,0
k1,229:35522151,20333854:10486148
g1,229:35522151,20333854
)
(1,229:4736286,21120286:30785865,392593,145636
h1,229:4736286,21120286:0,0,0
x1,229:5424412,21120286
g1,229:5768475,21120286
g1,229:6112538,21120286
g1,229:6456601,21120286
g1,229:6800664,21120286
g1,229:7144727,21120286
g1,229:7488790,21120286
g1,229:7832853,21120286
g1,229:8176916,21120286
g1,229:8520979,21120286
g1,229:8865042,21120286
g1,229:9209105,21120286
g1,229:9553168,21120286
g1,229:9897231,21120286
g1,229:10241294,21120286
g1,229:10585357,21120286
x1,229:21595373,21120286
g1,229:21939436,21120286
g1,229:22283499,21120286
x1,229:22627562,21120286
g1,229:22971625,21120286
g1,229:23315688,21120286
g1,229:23659751,21120286
x1,229:24003814,21120286
g1,229:24347877,21120286
g1,229:24691940,21120286
x1,229:25036003,21120286
h1,229:25036003,21120286:0,0,0
k1,229:35522151,21120286:10486148
g1,229:35522151,21120286
)
(1,229:4736286,21906718:30785865,392593,145636
h1,229:4736286,21906718:0,0,0
x1,229:5424412,21906718
g1,229:5768475,21906718
g1,229:6112538,21906718
g1,229:6456601,21906718
g1,229:6800664,21906718
g1,229:7144727,21906718
g1,229:7488790,21906718
g1,229:7832853,21906718
g1,229:8176916,21906718
g1,229:8520979,21906718
g1,229:8865042,21906718
g1,229:9209105,21906718
g1,229:9553168,21906718
g1,229:9897231,21906718
g1,229:10241294,21906718
g1,229:10585357,21906718
x1,229:21595373,21906718
g1,229:21939436,21906718
g1,229:22283499,21906718
x1,229:22627562,21906718
g1,229:22971625,21906718
g1,229:23315688,21906718
g1,229:23659751,21906718
x1,229:24003814,21906718
g1,229:24347877,21906718
g1,229:24691940,21906718
x1,229:25036003,21906718
h1,229:25036003,21906718:0,0,0
k1,229:35522151,21906718:10486148
g1,229:35522151,21906718
)
(1,229:4736286,22693150:30785865,392593,145636
h1,229:4736286,22693150:0,0,0
x1,229:5424412,22693150
g1,229:5768475,22693150
g1,229:6112538,22693150
g1,229:6456601,22693150
g1,229:6800664,22693150
g1,229:7144727,22693150
g1,229:7488790,22693150
g1,229:7832853,22693150
g1,229:8176916,22693150
g1,229:8520979,22693150
g1,229:8865042,22693150
g1,229:9209105,22693150
g1,229:9553168,22693150
g1,229:9897231,22693150
g1,229:10241294,22693150
g1,229:10585357,22693150
x1,229:21595373,22693150
g1,229:21939436,22693150
g1,229:22283499,22693150
x1,229:22627562,22693150
g1,229:22971625,22693150
g1,229:23315688,22693150
g1,229:23659751,22693150
x1,229:24003814,22693150
g1,229:24347877,22693150
g1,229:24691940,22693150
x1,229:25036003,22693150
h1,229:25036003,22693150:0,0,0
k1,229:35522151,22693150:10486148
g1,229:35522151,22693150
)
(1,229:4736286,23479582:30785865,392593,145636
h1,229:4736286,23479582:0,0,0
x1,229:5424412,23479582
g1,229:5768475,23479582
g1,229:6112538,23479582
g1,229:6456601,23479582
g1,229:6800664,23479582
g1,229:7144727,23479582
g1,229:7488790,23479582
g1,229:7832853,23479582
g1,229:8176916,23479582
g1,229:8520979,23479582
g1,229:8865042,23479582
g1,229:9209105,23479582
g1,229:9553168,23479582
x1,229:21595373,23479582
g1,229:21939436,23479582
g1,229:22283499,23479582
x1,229:22627562,23479582
g1,229:22971625,23479582
g1,229:23315688,23479582
g1,229:23659751,23479582
x1,229:24003814,23479582
g1,229:24347877,23479582
g1,229:24691940,23479582
x1,229:25036003,23479582
h1,229:25036003,23479582:0,0,0
k1,229:35522151,23479582:10486148
g1,229:35522151,23479582
)
(1,229:4736286,24266014:30785865,392593,0
h1,229:4736286,24266014:0,0,0
x1,229:31573200,24266014
h1,229:31573200,24266014:0,0,0
k1,229:35522151,24266014:3948951
g1,229:35522151,24266014
)
(1,237:4736286,25445662:30785865,458128,127430
h1,231:4736286,25445662:0,0,0
x1,231:6550811,25445662
k1,231:6824729,25445662:273918
x1,231:8483891,25445662
k1,231:8667638,25445662:183747
x1,231:11365096,25445662
k1,231:11548843,25445662:183747
x1,231:11869969,25445662
k1,231:12053715,25445662:183746
x1,231:13200853,25445662
k1,231:13384600,25445662:183747
x1,231:14026853,25445662
x1,231:15382712,25445662
k1,231:15566459,25445662:183747
x1,231:18318963,25445662
k1,231:18502710,25445662:183747
x1,231:20930756,25445662
k1,232:18502710,25445662:-18205
x1,232:21340726,25445662
k1,232:21531414,25445662:190688
x1,232:21959589,25445662
k1,232:22143336,25445662:183747
x1,232:23966609,25445662
k1,232:24150356,25445662:183747
x1,232:24507159,25445662
x1,232:24810814,25445662
k1,232:24994561,25445662:183747
x1,232:25904440,25445662
x1,232:26528488,25445662
k1,232:26712235,25445662:183747
x1,232:27855810,25445662
k1,232:28039556,25445662:183746
x1,232:29217031,25445662
k1,232:29400778,25445662:183747
x1,232:30439092,25445662
k1,232:30622839,25445662:183747
x1,232:33106230,25445662
k1,232:33289977,25445662:183747
x1,232:35218496,25445662
x1,232:35522151,25445662
k1,232:35522151,25445662:0
)
(1,237:4736286,26232094:30785865,451461,127430
x1,237:5185646,26232094
k1,232:5419717,26232094:234071
x1,232:6719507,26232094
x1,232:7909760,26232094
k1,233:8143832,26232094:234072
x1,233:8700883,26232094
k1,233:8934954,26232094:234071
x1,233:9492005,26232094
k1,233:9726077,26232094:234072
x1,233:10431679,26232094
k1,233:10665750,26232094:234071
x1,233:12546761,26232094
x1,233:14445198,26232094
k1,233:14783324,26232094:338126
x1,233:15228957,26232094
k1,233:15463029,26232094:234072
x1,233:16168630,26232094
k1,233:16402701,26232094:234071
x1,233:17334845,26232094
x1,233:17688007,26232094
k1,233:17922079,26232094:234072
x1,233:19929315,26232094
x1,233:20244621,26232094
k1,233:20478692,26232094:234071
x1,233:22287296,26232094
k1,233:22525272,26232094:237976
x1,233:22970923,26232094
k1,233:23204994,26232094:234071
x1,233:23654354,26232094
k1,233:23888426,26232094:234072
x1,233:27901048,26232094
k1,234:28135119,26232094:234071
x1,234:28729320,26232094
k1,234:28963392,26232094:234072
x1,234:29895536,26232094
k1,234:30129607,26232094:234071
x1,234:31058042,26232094
k1,234:31292114,26232094:234072
x1,234:33316084,26232094
k1,234:33550155,26232094:234071
x1,234:35522151,26232094
k1,234:35522151,26232094:0
)
(1,237:4736286,27018526:30785865,451461,127430
x1,237:6222209,27018526
k1,234:6440224,27018526:218015
x1,234:7344082,27018526
k1,234:7562097,27018526:218015
x1,234:10311606,27018526
k1,234:10529620,27018526:218014
x1,234:12228835,27018526
k1,234:12519960,27018526:291125
x1,234:12944783,27018526
x1,234:14627368,27018526
k1,234:14845383,27018526:218015
x1,234:15170769,27018526
k1,235:15388784,27018526:218015
x1,235:17905115,27018526
k1,235:18123129,27018526:218014
x1,235:19751859,27018526
k1,235:19969874,27018526:218015
x1,235:21235253,27018526
k1,235:21453268,27018526:218015
x1,235:22612012,27018526
k1,235:22830027,27018526:218015
x1,235:23480799,27018526
x1,235:24697267,27018526
k1,235:24915281,27018526:218014
x1,235:25782955,27018526
x1,235:26108227,27018526
k1,235:26326242,27018526:218015
x1,235:28101408,27018526
k1,235:28319423,27018526:218015
x1,235:28644809,27018526
k1,235:28862824,27018526:218015
x1,235:31107988,27018526
k1,235:31326002,27018526:218014
x1,235:32627531,27018526
x1,235:32970862,27018526
k1,235:33188877,27018526:218015
x1,235:34056551,27018526
x1,235:34381823,27018526
k1,235:34599838,27018526:218015
x1,235:35539846,27018526
k1,235:35522151,27018526:0
)
(1,237:4736286,27804958:30785865,451461,127430
x1,237:5100371,27804958
x1,236:5409851,27804958
g1,236:5628304,27804958
x1,236:7705431,27804958
g1,236:7923884,27804958
x1,236:8508247,27804958
g1,236:8726700,27804958
x1,236:9636930,27804958
g1,236:9855383,27804958
x1,236:12203751,27804958
g1,236:12422204,27804958
x1,236:13295995,27804958
x1,236:13623688,27804958
g1,236:13842141,27804958
x1,236:15629822,27804958
g1,236:15848275,27804958
x1,236:16540040,27804958
g1,236:16758493,27804958
x1,236:18329540,27804958
k1,237:35522152,27804958:17319752
g1,237:35522152,27804958
)
(1,238:4736286,28984606:30785865,26213,0
k1,238:12432753,28984606:7696467
(1,238:12432753,28984606:0,0,0
g1,238:12432753,28984606
g1,238:12432753,28984606
g1,238:12105073,28984606
(1,238:12105073,28984606:0,0,0
)
g1,238:12432753,28984606
)
(1,238:12432753,28984606:15392932,26213,0
r1,238:27825685,28984606:15392932,26213,0
)
g1,238:27825685,28984606
k1,238:35522151,28984606:7696466
)
(1,243:4736286,30164254:30785865,491520,163840
h1,242:4700111,30164254:0,0,0
x1,242:5613616,30164254
x1,242:6484514,30164254
g1,242:6718987,30164254
x1,242:7020453,30164254
x1,242:8762223,30164254
g1,242:8996696,30164254
x1,242:9483857,30164254
x1,242:11493616,30164254
g1,242:11728089,30164254
x1,242:12231995,30164254
x1,242:13052637,30164254
g1,242:13287110,30164254
x1,242:13555086,30164254
$1,242:13555086,30164254
x1,242:15045644,30164254
g1,242:15045644,30164254
x1,242:15548109,30164254
g1,242:15580622,30164254
x1,242:17004207,30164254
g1,242:17004207,30164254
x1,242:17205183,30164254
g1,242:17205183,30164254
x1,242:18260322,30164254
g1,242:18260322,30164254
x1,242:18461298,30164254
g1,242:18461298,30164254
x1,242:18762764,30164254
x1,242:19415930,30164254
$1,242:19449898,30164254
x1,242:19717874,30164254
g1,242:19952347,30164254
x1,242:21141455,30164254
g1,242:21375928,30164254
x1,242:22397534,30164254
g1,242:22632007,30164254
x1,242:25244699,30164254
g1,242:25479172,30164254
x1,242:26090468,30164254
g1,242:26324941,30164254
x1,242:26626407,30164254
x1,242:27597772,30164254
x1,242:28778503,30164254
g1,242:29012976,30164254
x1,242:29289319,30164254
x1,242:29557288,30164254
x1,242:30436553,30164254
x1,242:31608894,30164254
g1,242:31843367,30164254
x1,242:32697512,30164254
g1,242:32931985,30164254
x1,242:35000365,30164254
x1,242:35268334,30164254
k1,243:35522151,30164254:230371
g1,243:35522151,30164254
)
]
(1,245:4736286,49328947:30785865,412696,0
(1,245:4736286,49328947:30785865,412696,0
k1,245:19965378,49328947:15229092
x1,245:20293058,49328947
k1,245:35522150,49328947:15229092
)
)
]
]
]
!25992
}3
Input:81:D:\Papers\Peddada\Zeros microbiome\Rcode\Implementation.aux
!79
Postamble:
Count:2626
!26
Post scriptum:
