# Supplementary material for: Analysis of Microbiome Data in the Presence of Excess Zeros
Source: Front Microbiol. 2017 Nov 7;8:2114. doi: 10.3389/fmicb.2017.02114 (PMC5682008; doi:10.3389/fmicb.2017.02114)
Supplement: Supplementary file 1 [file Presentation1.ZIP › Rcode9_21_17/Implementation.tex]

\documentclass[]{article}
\usepackage{lmodern}
\usepackage{amssymb,amsmath}
\usepackage{ifxetex,ifluatex}
\usepackage{fixltx2e} % provides \textsubscript
\ifnum 0\ifxetex 1\fi\ifluatex 1\fi=0 % if pdftex
  \usepackage[T1]{fontenc}
  \usepackage[utf8]{inputenc}
\else % if luatex or xelatex
  \ifxetex
    \usepackage{mathspec}
  \else
    \usepackage{fontspec}
  \fi
  \defaultfontfeatures{Ligatures=TeX,Scale=MatchLowercase}
\fi
% use upquote if available, for straight quotes in verbatim environments
\IfFileExists{upquote.sty}{\usepackage{upquote}}{}
% use microtype if available
\IfFileExists{microtype.sty}{%
\usepackage{microtype}
\UseMicrotypeSet[protrusion]{basicmath} % disable protrusion for tt fonts
}{}
\usepackage[margin=1in]{geometry}
\usepackage{hyperref}
\hypersetup{unicode=true,
            pdftitle={Implementation Software: Analysis of Microbiome Data in the Presence of Excess Zeros},
            pdfauthor={Abhishek Kaul, Siddhartha Mandal, Ori Davidov and Shyamal D Peddada},
            pdfborder={0 0 0},
            breaklinks=true}
\urlstyle{same}  % don't use monospace font for urls
\usepackage{color}
\usepackage{fancyvrb}
\newcommand{\VerbBar}{|}
\newcommand{\VERB}{\Verb[commandchars=\\\{\}]}
\DefineVerbatimEnvironment{Highlighting}{Verbatim}{commandchars=\\\{\}}
% Add ',fontsize=\small' for more characters per line
\usepackage{framed}
\definecolor{shadecolor}{RGB}{248,248,248}
\newenvironment{Shaded}{\begin{snugshade}}{\end{snugshade}}
\newcommand{\KeywordTok}[1]{\textcolor[rgb]{0.13,0.29,0.53}{\textbf{{#1}}}}
\newcommand{\DataTypeTok}[1]{\textcolor[rgb]{0.13,0.29,0.53}{{#1}}}
\newcommand{\DecValTok}[1]{\textcolor[rgb]{0.00,0.00,0.81}{{#1}}}
\newcommand{\BaseNTok}[1]{\textcolor[rgb]{0.00,0.00,0.81}{{#1}}}
\newcommand{\FloatTok}[1]{\textcolor[rgb]{0.00,0.00,0.81}{{#1}}}
\newcommand{\ConstantTok}[1]{\textcolor[rgb]{0.00,0.00,0.00}{{#1}}}
\newcommand{\CharTok}[1]{\textcolor[rgb]{0.31,0.60,0.02}{{#1}}}
\newcommand{\SpecialCharTok}[1]{\textcolor[rgb]{0.00,0.00,0.00}{{#1}}}
\newcommand{\StringTok}[1]{\textcolor[rgb]{0.31,0.60,0.02}{{#1}}}
\newcommand{\VerbatimStringTok}[1]{\textcolor[rgb]{0.31,0.60,0.02}{{#1}}}
\newcommand{\SpecialStringTok}[1]{\textcolor[rgb]{0.31,0.60,0.02}{{#1}}}
\newcommand{\ImportTok}[1]{{#1}}
\newcommand{\CommentTok}[1]{\textcolor[rgb]{0.56,0.35,0.01}{\textit{{#1}}}}
\newcommand{\DocumentationTok}[1]{\textcolor[rgb]{0.56,0.35,0.01}{\textbf{\textit{{#1}}}}}
\newcommand{\AnnotationTok}[1]{\textcolor[rgb]{0.56,0.35,0.01}{\textbf{\textit{{#1}}}}}
\newcommand{\CommentVarTok}[1]{\textcolor[rgb]{0.56,0.35,0.01}{\textbf{\textit{{#1}}}}}
\newcommand{\OtherTok}[1]{\textcolor[rgb]{0.56,0.35,0.01}{{#1}}}
\newcommand{\FunctionTok}[1]{\textcolor[rgb]{0.00,0.00,0.00}{{#1}}}
\newcommand{\VariableTok}[1]{\textcolor[rgb]{0.00,0.00,0.00}{{#1}}}
\newcommand{\ControlFlowTok}[1]{\textcolor[rgb]{0.13,0.29,0.53}{\textbf{{#1}}}}
\newcommand{\OperatorTok}[1]{\textcolor[rgb]{0.81,0.36,0.00}{\textbf{{#1}}}}
\newcommand{\BuiltInTok}[1]{{#1}}
\newcommand{\ExtensionTok}[1]{{#1}}
\newcommand{\PreprocessorTok}[1]{\textcolor[rgb]{0.56,0.35,0.01}{\textit{{#1}}}}
\newcommand{\AttributeTok}[1]{\textcolor[rgb]{0.77,0.63,0.00}{{#1}}}
\newcommand{\RegionMarkerTok}[1]{{#1}}
\newcommand{\InformationTok}[1]{\textcolor[rgb]{0.56,0.35,0.01}{\textbf{\textit{{#1}}}}}
\newcommand{\WarningTok}[1]{\textcolor[rgb]{0.56,0.35,0.01}{\textbf{\textit{{#1}}}}}
\newcommand{\AlertTok}[1]{\textcolor[rgb]{0.94,0.16,0.16}{{#1}}}
\newcommand{\ErrorTok}[1]{\textcolor[rgb]{0.64,0.00,0.00}{\textbf{{#1}}}}
\newcommand{\NormalTok}[1]{{#1}}
\usepackage{graphicx,grffile}
\makeatletter
\def\maxwidth{\ifdim\Gin@nat@width>\linewidth\linewidth\else\Gin@nat@width\fi}
\def\maxheight{\ifdim\Gin@nat@height>\textheight\textheight\else\Gin@nat@height\fi}
\makeatother
% Scale images if necessary, so that they will not overflow the page
% margins by default, and it is still possible to overwrite the defaults
% using explicit options in \includegraphics[width, height, ...]{}
\setkeys{Gin}{width=\maxwidth,height=\maxheight,keepaspectratio}
\IfFileExists{parskip.sty}{%
\usepackage{parskip}
}{% else
\setlength{\parindent}{0pt}
\setlength{\parskip}{6pt plus 2pt minus 1pt}
}
\setlength{\emergencystretch}{3em}  % prevent overfull lines
\providecommand{\tightlist}{%
  \setlength{\itemsep}{0pt}\setlength{\parskip}{0pt}}
\setcounter{secnumdepth}{0}
% Redefines (sub)paragraphs to behave more like sections
\ifx\paragraph\undefined\else
\let\oldparagraph\paragraph
\renewcommand{\paragraph}[1]{\oldparagraph{#1}\mbox{}}
\fi
\ifx\subparagraph\undefined\else
\let\oldsubparagraph\subparagraph
\renewcommand{\subparagraph}[1]{\oldsubparagraph{#1}\mbox{}}
\fi

%%% Use protect on footnotes to avoid problems with footnotes in titles
\let\rmarkdownfootnote\footnote%
\def\footnote{\protect\rmarkdownfootnote}

%%% Change title format to be more compact
\usepackage{titling}

% Create subtitle command for use in maketitle
\newcommand{\subtitle}[1]{
  \posttitle{
    \begin{center}\large#1\end{center}
    }
}

\setlength{\droptitle}{-2em}
  \title{Implementation Software: Analysis of Microbiome Data in the Presence of
Excess Zeros}
  \pretitle{\vspace{\droptitle}\centering\huge}
  \posttitle{\par}
  \author{Abhishek Kaul, Siddhartha Mandal, Ori Davidov and Shyamal D Peddada}
  \preauthor{\centering\large\emph}
  \postauthor{\par}
  \date{}
  \predate{}\postdate{}

\usepackage{amsmath} \usepackage{verbatim} \usepackage{listings}
\usepackage{float} \usepackage[T1]{fontenc}

\begin{document}
\maketitle

\section{Implementation}

This document provides details on implementing the methodology proposed
in the manuscript ``Analysis of Microbiome Data in the Presence of
Excess Zeros.'' A sample data set has also been included in the
documentation. The main function that performs this analysis is
\texttt{rel\_ancom}. At present this function is aimed at detecting
differentially abundant taxa in two or more populations.

Input data according to the format used in the sample data files
provided along with the R script. Specifically, one needs to provide two
.csv files. The first containing the OTU counts data where one column is
the ``Sample.ID'' and the all other columns are OTU counts corresponding
to each id in the Sample ID column. The second file is the metadata
file, where, again one column is the ``Sample.ID'' and the others
contain various variables corresponding to each id, including the
experimental group/population the id belongs to. For illustration
purposes we are providing the publicly available microbiome data of
Yatsunenko et al. (2012).

The function \texttt{rel\_ancom} defined in the file ``rel\_ancom.R''"
relies on a series of internal functions \texttt{normalizer\_gm},
\texttt{normalizer\_ref}, \texttt{pop\_detect},
\texttt{reset\_dat\_missing} and \texttt{struc\_zero} defined in the
files, \texttt{geom\_ref.R}, \texttt{pop\_detect.R}, \texttt{stepA2.R}
and \texttt{step\ A1.R} respectively. All these files, along with the
sample data ``otu.csv'' and ``meta.csv'' should be stored in the working
directory before proceeding. The analysis can be then be implemented as
follows.

\textbf{Input arguments:}

\begin{enumerate}
\def\labelenumi{\arabic{enumi}.}
\item
  \texttt{OTUdat}: The data set containing the otu counts of microbes
  along with a sample identifier column marked ``Sample.ID''
\item
  \texttt{Vardat}: Date set containing the meta data. This can be a file
  containing all auxillary information, including the column containing
  the information on the main population of interest. As before, this
  file should also contain a sample identifier column marked
  ``Sample.ID''
\item
  \texttt{pr}: a user chosen parameter controlling the mechanism for
  removal of structural zeros (see manuscript for details). Default
  \texttt{pr=0.05}
\item
  \texttt{pii}: a user chosen parameter controlling the mechanism for
  removal of outlier zeros (see manuscript for details). Default
  \texttt{pii=0.25}
\item
  \texttt{ref\_name}: this argument controlls the reference function
  used to normalize data. (Default: logarithm of geometric mean accross
  each population level). (see manuscript for details)
\end{enumerate}

Examples:

\begin{Shaded}
\begin{Highlighting}[]
\NormalTok{###########################REQUIRED LIBRARIES#####################################}
\KeywordTok{library}\NormalTok{(dplyr)}
\NormalTok{######################READ DATA####################################################}
\NormalTok{otu <-}\StringTok{ }\KeywordTok{read.csv}\NormalTok{(}\StringTok{"otu.csv"}\NormalTok{, }\DataTypeTok{dec=}\StringTok{","}\NormalTok{)}
\NormalTok{meta <-}\StringTok{ }\KeywordTok{read.csv}\NormalTok{(}\StringTok{"meta.csv"}\NormalTok{)}
\NormalTok{####################################################################################}
\KeywordTok{source}\NormalTok{(}\StringTok{"rel_ancom.R"}\NormalTok{)}
\CommentTok{# Example 1. using logarithm of geometric mean as normalizing quantity.}
\KeywordTok{rel_ancom}\NormalTok{(}\DataTypeTok{OTUdat=}\NormalTok{otu, }\DataTypeTok{Vardat=}\NormalTok{meta,}\DataTypeTok{main.var=}\StringTok{"country"}\NormalTok{) }
\CommentTok{# Example 2. using logarithm of "p__Actinobacteria.g__Bifidobacterium" as normalizing quantity.}
\KeywordTok{rel_ancom}\NormalTok{(}\DataTypeTok{OTUdat=}\NormalTok{otu, }\DataTypeTok{Vardat=}\NormalTok{meta,}\DataTypeTok{main.var=}\StringTok{"country"}\NormalTok{,}
              \DataTypeTok{ref_name=}\StringTok{"p__Actinobacteria.g__Bifidobacterium"} \NormalTok{) }
\end{Highlighting}
\end{Shaded}

\textbf{Output:} The output of the function \texttt{rel\_ancom} is a
list of two data frames.

\begin{enumerate}
\def\labelenumi{\arabic{enumi}.}
\item
  \texttt{\$detected\_microbes}: a list of all microbes that are
  detected as being differentially abundant across the population of
  interest.
\item
  \texttt{\$structural\_zeros}: an array with the first column being the
  list of all microbes and the rest of the columns representing whether
  the corresponding microbe is structurally zero in a given population
  level. (``0'' represents that a microbe is structurally absent in the
  population level).
\end{enumerate}

A truncated output of Example 1 is provided in the following.

\verbatiminput{rel_ancom.txt}

\textbf{Note:} When supplying a user defined \texttt{ref\_name}
argument, it should be taken care that this reference microbe is
non-zero in in all observations. If no such microbe exists, it is
recommended to use the default setting using the geometric mean. Forcing
a reference group with zero entries may return a solution which may not
be reliable or the function may return an error.

\begin{center}\rule{0.5\linewidth}{\linethickness}\end{center}

\emph{Please contact Abhishek Kaul
(\href{mailto:akaul@math.wsu.edu}{\nolinkurl{akaul@math.wsu.edu}}) with
any questions or concerns regarding the software}


\end{document}
