# Supplementary material for: Analysis of Microbiome Data in the Presence of Excess Zeros
Source: Front Microbiol. 2017 Nov 7;8:2114. doi: 10.3389/fmicb.2017.02114 (PMC5682008; doi:10.3389/fmicb.2017.02114)
Supplement: Supplementary file 1 [file Presentation1.ZIP › Rcode9_21_17/meta.csv]

Sample.ID	country
1	US
2	US
3	US
4	US
5	US
6	US
7	US
8	US
9	US
10	US
11	US
12	US
13	US
14	US
15	US
16	US
17	US
18	US
19	US
20	US
21	US
22	US
23	US
24	US
25	US
26	US
27	US
28	US
29	US
30	US
31	US
32	US
33	US
34	US
35	US
36	US
37	US
38	US
39	US
40	US
41	US
42	US
43	US
44	US
45	US
46	US
47	US
48	US
49	US
50	US
51	US
52	US
53	US
54	US
55	US
56	US
57	US
58	US
59	US
60	US
61	US
62	US
63	US
64	US
65	US
66	US
67	US
68	US
69	US
70	US
71	US
72	US
73	US
74	US
75	US
76	US
77	US
78	US
79	US
80	US
81	US
82	US
83	US
84	US
85	US
86	US
87	US
88	US
89	US
90	US
91	US
92	US
93	US
94	US
95	US
96	US
97	US
98	US
99	US
100	US
101	US
102	US
103	US
104	US
105	US
106	US
107	US
108	US
109	US
110	US
111	US
112	US
113	US
114	US
115	US
116	US
117	US
118	US
119	US
120	US
121	US
122	US
123	US
124	US
125	US
126	US
127	US
128	US
129	US
130	US
131	US
132	US
133	US
134	US
135	US
136	US
137	US
138	US
139	US
140	US
141	US
142	US
143	US
144	US
145	US
146	US
147	US
148	US
149	US
150	US
151	US
152	US
153	US
154	US
155	US
156	US
157	US
158	US
159	US
160	US
161	US
162	US
163	US
164	US
165	US
166	US
167	US
168	US
169	US
170	US
171	US
172	US
173	US
174	US
175	US
176	US
177	US
178	US
179	US
180	US
181	US
182	US
183	US
184	US
185	US
186	US
187	US
188	US
189	US
190	US
191	US
192	US
193	US
194	US
195	US
196	US
197	US
198	US
199	US
200	US
201	US
202	US
203	US
204	US
205	US
206	US
207	US
208	US
209	US
210	US
211	US
212	US
213	US
214	US
215	US
216	US
217	US
218	US
219	US
220	US
221	US
222	US
223	US
224	US
225	US
226	US
227	US
228	US
229	US
230	US
231	US
232	US
233	US
234	US
235	US
236	US
237	US
238	US
239	US
240	US
241	US
242	US
243	US
244	US
245	US
246	US
247	US
248	US
249	US
250	US
251	US
252	US
253	US
254	US
255	US
256	US
257	US
258	US
259	US
260	US
261	US
262	US
263	US
264	US
265	US
266	US
267	US
268	US
269	US
270	US
271	US
272	US
273	US
274	US
275	US
276	US
277	US
278	US
279	US
280	US
281	US
282	US
283	US
284	US
285	US
286	US
287	US
288	US
289	US
290	US
291	US
292	US
293	US
294	US
295	US
296	US
297	US
298	US
299	US
300	US
301	US
302	US
303	US
304	US
305	US
306	US
307	US
308	US
309	US
310	US
311	US
312	US
313	US
314	US
315	US
316	US
317	US
318	VEN
319	VEN
320	VEN
321	VEN
322	VEN
323	VEN
324	VEN
325	VEN
326	VEN
327	VEN
328	VEN
329	VEN
330	VEN
331	VEN
332	VEN
333	VEN
334	VEN
335	VEN
336	VEN
337	VEN
338	VEN
339	VEN
340	VEN
341	VEN
342	VEN
343	VEN
344	VEN
345	VEN
346	VEN
347	VEN
348	VEN
349	VEN
350	VEN
351	VEN
352	VEN
353	VEN
354	VEN
355	VEN
356	VEN
357	VEN
358	VEN
359	VEN
360	VEN
361	VEN
362	VEN
363	VEN
364	VEN
365	VEN
366	VEN
367	VEN
368	VEN
369	VEN
370	VEN
371	VEN
372	VEN
373	VEN
374	VEN
375	VEN
376	VEN
377	VEN
378	VEN
379	VEN
380	VEN
381	VEN
382	VEN
383	VEN
384	VEN
385	VEN
386	VEN
387	VEN
388	VEN
389	VEN
390	VEN
391	VEN
392	VEN
393	VEN
394	VEN
395	VEN
396	VEN
397	VEN
398	VEN
399	VEN
400	VEN
401	VEN
402	VEN
403	VEN
404	VEN
405	VEN
406	VEN
407	VEN
408	VEN
409	VEN
410	VEN
411	VEN
412	VEN
413	VEN
414	VEN
415	VEN
416	VEN
417	MA
418	MA
419	MA
420	MA
421	MA
422	MA
423	MA
424	MA
425	MA
426	MA
427	MA
428	MA
429	MA
430	MA
431	MA
432	MA
433	MA
434	MA
435	MA
436	MA
437	MA
438	MA
439	MA
440	MA
441	MA
442	MA
443	MA
444	MA
445	MA
446	MA
447	MA
448	MA
449	MA
450	MA
451	MA
452	MA
453	MA
454	MA
455	MA
456	MA
457	MA
458	MA
459	MA
460	MA
461	MA
462	MA
463	MA
464	MA
465	MA
466	MA
467	MA
468	MA
469	MA
470	MA
471	MA
472	MA
473	MA
474	MA
475	MA
476	MA
477	MA
478	MA
479	MA
480	MA
481	MA
482	MA
483	MA
484	MA
485	MA
486	MA
487	MA
488	MA
489	MA
490	MA
491	MA
492	MA
493	MA
494	MA
495	MA
496	MA
497	MA
498	MA
499	MA
500	MA
501	MA
502	MA
503	MA
504	MA
505	MA
506	MA
507	MA
508	MA
509	MA
510	MA
511	MA
512	MA
513	MA
514	MA
515	MA
516	MA
517	MA
518	MA
519	MA
520	MA
521	MA
522	MA
523	MA
524	MA
525	MA
526	MA
527	MA
528	MA
529	MA
530	MA
