# Supplementary material for: Analysis of Microbiome Data in the Presence of Excess Zeros
Source: Front Microbiol. 2017 Nov 7;8:2114. doi: 10.3389/fmicb.2017.02114 (PMC5682008; doi:10.3389/fmicb.2017.02114)
Supplement: Supplementary file 1 [file Presentation1.ZIP › Rcode9_21_17/nz_ref.R]

nz_ref=function(OTUdat){
aa=otu[,-which(names(OTUdat)=="Sample.ID")]
n=nrow(aa)
names(which(colSums(aa!=0)==n))}
