# Supplementary material for: Analysis of Microbiome Data in the Presence of Excess Zeros
Source: Front Microbiol. 2017 Nov 7;8:2114. doi: 10.3389/fmicb.2017.02114 (PMC5682008; doi:10.3389/fmicb.2017.02114)
Supplement: Supplementary file 1 [file Presentation1.ZIP › Rcode9_21_17/otu.csv]

Sample.ID	p__mixed;g__	p__Planctomycetes;g__A17	p__Firmicutes;g__Abiotrophia	p__Firmicutes;g__Acetivibrio	p__Proteobacteria;g__Acetobacter	p__Firmicutes;g__Acetobacterium	p__Proteobacteria;g__Achromatium	p__Proteobacteria;g__Achromobacter	p__Firmicutes;g__Acidaminococcus	p__Proteobacteria;g__Acidiphilium	p__Proteobacteria;g__Acidisoma	p__Proteobacteria;g__Acidomonas	p__Proteobacteria;g__Acidovorax	p__Proteobacteria;g__Acinetobacter	p__Actinobacteria;g__Actinoallomurus	p__Actinobacteria;g__Actinoalloteichus	p__Proteobacteria;g__Actinobacillus	p__Actinobacteria;g__Actinobaculum	p__Actinobacteria;g__Actinocorallia	p__Actinobacteria;g__Actinokineospora	p__Actinobacteria;g__Actinomadura	p__Actinobacteria;g__Actinomyces	p__Actinobacteria;g__Actinomycetospora	p__Actinobacteria;g__Actinoplanes	p__Actinobacteria;g__Actinotalea	p__Bacteroidetes;g__Adhaeribacter	p__Actinobacteria;g__Adlercreutzia	p__Firmicutes;g__Aerococcus	p__Actinobacteria;g__Aeromicrobium	p__Proteobacteria;g__Aeromonas	p__Proteobacteria;g__Afipia	p__Proteobacteria;g__Aggregatibacter	p__Proteobacteria;g__Agrobacterium	p__Actinobacteria;g__Agrococcus	p__Actinobacteria;g__Agromyces	p__Verrucomicrobia;g__Akkermansia	p__Proteobacteria;g__Alcaligenes	p__Proteobacteria;g__Alcanivorax	p__Bacteroidetes;g__Algoriphagus	p__Proteobacteria;g__Alicycliphilus	p__Firmicutes;g__Alicyclobacillus	p__Proteobacteria;g__Alishewanella	p__Bacteroidetes;g__Alistipes	p__Firmicutes;g__Alkalibacillus	p__Firmicutes;g__Alkalibacterium	p__Proteobacteria;g__Alkalimonas	p__Firmicutes;g__Alkaliphilus	p__Proteobacteria;g__Alkanindiges	p__Tenericutes;g__Allobaculum
1	907218	0	5	16	0	0	0	0	1	0	0	0	2	5	0	0	23	0	0	0	0	71	0	0	0	0	238	0	0	0	0	0	0	0	0	50110	0	0	0	0	0	0	63035	0	0	0	0	0	4
2	373674	0	2	0	0	0	0	0	0	0	0	0	0	2	0	0	2	0	0	0	0	44	0	0	0	0	491	0	0	0	0	0	0	0	0	2053	0	0	0	0	0	0	26975	0	0	0	0	0	0
3	1131234	0	0	8	0	0	0	0	3	0	0	0	0	1	0	0	1	0	0	0	0	157	0	0	0	0	3257	0	0	0	0	0	0	0	0	22990	0	0	0	0	0	0	61323	0	0	0	0	0	0
4	991907	0	0	7	0	0	0	0	2	0	0	0	0	1	0	0	18	0	0	0	0	116	0	0	0	0	2324	0	0	0	0	0	4	0	0	8748	0	0	0	0	0	0	52495	0	0	0	0	0	1
5	1231018	0	0	0	0	0	0	0	1	0	0	0	1	5	0	0	3890	0	0	0	0	150	0	0	0	0	2020	1	0	0	0	0	0	0	0	51854	0	0	0	0	0	0	119447	0	0	0	0	0	0
6	600207	0	0	6	0	0	0	0	1	0	0	0	1	15	0	0	4597	0	0	0	0	426	0	0	0	0	3312	0	0	0	0	0	0	0	0	178	0	0	0	0	0	0	48216	0	0	0	0	0	0
7	752265	0	0	5	0	0	0	0	0	0	0	0	2	0	0	0	188	0	0	0	0	114	0	0	0	0	336	2	0	0	0	0	0	0	0	60888	0	0	0	0	0	0	30710	0	0	0	0	0	0
8	629793	0	0	2	0	0	0	0	1	0	0	0	2	4	0	0	152	0	0	0	0	173	0	0	0	0	214	0	0	0	0	0	0	0	0	7	0	0	0	0	0	0	15425	0	0	0	0	0	0
9	667451	0	0	1	0	0	0	0	0	0	0	0	0	0	0	0	35	0	0	0	0	754	0	0	0	0	1511	0	0	1	0	0	0	0	0	69	0	0	0	0	0	0	4471	0	0	0	0	0	0
10	521436	0	0	1	0	0	0	0	156	0	0	0	0	0	0	0	341	0	0	0	0	171	0	0	0	0	2014	0	0	0	0	1	1	0	0	7724	0	0	0	0	0	0	29053	0	0	0	0	0	0
11	569998	0	0	0	0	0	0	0	33	0	0	0	3	0	0	0	19	0	0	0	0	172	0	0	0	0	2093	0	0	0	1	0	1	0	0	67	0	0	0	0	0	0	124327	0	0	0	0	0	0
12	577976	0	0	2	0	0	0	0	2	0	0	0	0	0	0	0	283	0	0	0	0	114	0	0	0	0	75	0	0	0	0	0	0	0	0	33	0	0	0	0	0	0	4866	0	0	3	0	0	1
13	899117	0	0	1	0	0	0	0	8	0	0	0	1	0	0	0	105	10	0	0	0	88	0	0	0	0	3259	0	0	0	0	0	0	0	0	83683	0	0	1	0	1	0	115465	0	0	0	0	0	4
14	658672	0	8	0	0	0	0	0	2	0	0	0	1	1	0	0	6	0	0	0	0	326	0	0	0	0	150	1	0	0	0	0	0	0	0	34	0	0	0	0	0	0	13134	0	0	0	0	0	0
15	684085	0	0	0	0	0	0	0	66	0	0	0	0	12	0	0	926	0	0	0	0	2010	0	0	0	0	717	0	0	0	0	0	0	0	0	27	0	0	0	0	0	0	35300	0	0	2	0	0	0
16	440802	0	2	0	0	0	0	0	64569	0	0	0	5	0	0	0	2750	0	0	0	0	91	0	0	0	0	5717	0	0	0	0	0	0	0	0	41	0	0	0	0	0	0	8185	0	0	0	0	0	0
17	1034987	0	0	22	0	0	0	0	1	0	0	0	0	8	0	0	2	0	0	0	0	90	0	0	0	0	116	0	0	0	0	0	0	0	0	1031	0	0	0	0	0	0	31787	0	0	1	0	0	30
18	827549	0	0	7	0	0	0	0	2	0	0	0	0	4	0	0	10	0	0	0	0	89	0	0	0	0	1118	0	0	0	0	0	0	0	0	4264	0	0	0	0	0	0	59725	0	0	0	0	0	0
19	737464	0	0	3	0	0	0	0	2	0	0	0	4	1	0	0	2	0	0	0	0	136	0	0	0	0	828	0	0	0	0	0	0	0	0	77986	0	0	0	0	0	0	144199	0	0	0	0	0	0
20	663217	0	0	11	0	0	0	0	1	0	0	0	0	1	0	0	7	0	0	0	0	126	0	0	0	0	2252	0	0	0	0	0	0	0	0	37993	0	0	0	0	0	0	48896	0	0	0	0	0	0
21	696173	0	0	12	0	0	0	0	0	0	0	0	0	2	0	0	111	0	0	0	0	148	0	0	0	0	674	0	0	0	0	0	0	0	0	424	0	0	5	0	0	0	53873	0	0	0	0	0	0
22	496378	0	0	2	0	0	0	0	1	0	0	0	0	2	0	0	41	20	0	0	0	379	0	0	0	0	1128	0	0	0	0	0	0	0	0	12934	1	0	0	0	0	0	53434	0	0	0	0	0	0
23	578862	0	0	5	0	0	0	0	8	0	0	0	0	0	0	0	1	1	0	0	0	575	0	0	0	0	1271	0	0	0	0	0	0	0	0	8098	0	0	7	0	0	0	10572	0	0	0	0	0	0
24	705685	0	0	3	0	0	0	0	2	0	0	0	2	6	0	0	6	0	0	0	0	49	0	0	0	0	197	3	0	0	0	0	0	0	0	355	0	0	0	0	0	0	32666	0	0	15	0	0	0
25	264297	0	0	0	0	0	0	1	1	0	0	0	5	9	0	0	1	0	0	0	0	38	0	0	0	0	136	0	0	0	0	0	0	0	0	266	0	0	0	0	0	0	32996	0	0	0	0	0	0
26	287893	0	0	0	0	0	0	0	0	0	0	0	0	4	0	0	0	0	0	0	1	260	0	0	0	0	6	0	0	0	0	0	0	0	0	1764	0	0	0	0	0	0	494	0	0	0	0	0	0
27	411490	0	3	1	0	0	0	0	1	0	0	0	2	6	0	0	104	0	0	0	0	220	0	0	0	0	1330	0	0	0	0	0	0	0	0	22343	0	0	0	0	0	0	20046	0	0	1	0	0	0
28	722922	0	0	0	0	0	0	0	2	0	0	0	7	1	0	0	53	0	0	0	0	229	0	0	0	0	760	0	0	0	0	0	0	0	0	1379	0	0	0	0	0	0	37016	0	0	0	0	0	2
29	1058730	0	0	2	0	0	0	0	3	0	0	0	14	3	0	0	359	0	0	0	0	68	0	0	0	0	662	0	0	0	0	0	0	0	0	9232	0	0	1	0	0	0	145469	0	0	0	0	0	0
30	375654	0	0	1	0	0	0	0	3	0	0	0	0	1	0	0	498	0	0	0	0	44	0	0	0	0	150	0	0	0	0	0	0	0	0	14139	0	0	0	0	0	0	30116	0	0	0	0	0	0
31	312192	0	2	0	0	0	0	0	6	0	0	0	39	2	0	0	35928	1	0	0	0	645	0	0	0	0	26	0	0	0	0	1	0	0	0	78	0	0	0	0	0	0	972	0	0	0	0	0	0
32	868460	0	0	0	0	0	0	0	1	0	0	0	0	0	0	0	4	0	0	0	0	158	0	0	0	0	1212	0	0	0	0	0	0	0	0	5788	0	0	0	0	0	0	41835	0	0	0	0	0	0
33	316295	0	2	0	0	0	0	0	2	0	0	0	0	3	0	0	1443	0	0	0	0	100	0	0	0	0	82	0	0	66	0	0	0	0	0	19	0	0	0	0	0	0	48249	0	0	0	0	0	0
34	433383	0	0	0	0	0	0	0	1	0	0	0	13	1	0	0	41	0	0	0	0	44	0	0	0	0	694	0	0	0	0	0	0	0	0	1424	0	0	0	0	0	0	126780	0	0	0	0	0	0
35	922228	0	0	0	0	0	0	0	1	0	0	0	0	0	0	0	122	0	0	0	0	35	0	0	0	0	1176	0	0	0	0	0	0	0	0	43722	0	0	0	0	0	0	93210	0	0	0	0	0	0
36	438419	0	0	0	0	0	0	0	0	0	0	0	0	1	0	0	1117	0	0	0	0	47	0	0	0	0	474	0	0	0	0	0	0	0	0	2094	0	0	0	0	0	0	44293	0	0	0	0	0	0
37	445088	0	1	0	0	0	0	0	1	0	0	0	16	0	0	0	1206	0	0	0	0	233	0	0	0	0	3	0	0	0	0	0	0	0	0	14	0	0	0	0	0	0	35	0	0	0	0	0	0
38	638803	0	1	0	0	0	0	0	3	0	0	0	21	1	0	0	5920	0	0	0	0	27	0	0	0	0	235	0	0	0	0	2	0	0	0	864	0	0	0	0	0	0	7336	0	0	0	0	0	0
39	183490	0	0	0	0	0	0	0	0	0	0	0	1	0	0	0	637	0	0	0	0	178	0	0	0	0	69	0	0	0	0	0	0	0	0	192617	0	0	0	0	0	1	1113	0	0	6	0	0	0
40	367616	0	21	0	0	0	0	0	665	0	0	0	0	1	0	0	2008	0	0	0	0	200	0	0	0	0	646	0	0	0	0	0	0	0	0	11301	0	0	0	0	0	0	118130	0	0	0	0	0	0
41	272333	0	1	0	0	0	0	0	49615	0	0	0	22	1	0	0	527	0	0	0	0	76	0	0	0	0	657	0	0	0	0	0	0	0	0	310	0	0	0	0	0	0	14269	0	0	0	0	0	0
42	461225	0	4	0	0	0	0	0	34031	0	0	0	17	0	0	0	172	0	0	0	0	141	0	0	0	0	1499	0	0	0	0	0	0	0	0	18	0	0	0	0	0	0	3775	0	0	0	0	0	0
43	455463	0	27	0	0	0	0	0	190	0	0	0	0	1	0	0	2632	0	0	0	0	309	0	0	0	0	146	0	0	0	0	313	0	0	0	5	0	0	1	0	0	0	7389	0	0	0	0	0	0
44	484174	0	26	0	0	0	0	0	43008	0	0	0	1	1	0	0	1215	0	0	0	0	187	0	0	0	0	729	0	0	0	0	28	0	0	0	13372	0	0	0	0	0	0	43146	0	0	1	0	0	0
45	413904	0	13	0	0	0	0	0	1674	0	0	0	17	0	0	0	873	0	0	0	0	111	0	0	0	0	873	0	0	0	0	0	0	0	0	10438	0	0	0	0	0	0	17173	0	0	0	0	0	0
46	298042	0	1	1	0	0	0	0	36968	0	0	0	0	0	0	0	514	0	0	0	0	83	0	0	0	0	1049	0	0	0	0	1	0	0	0	16	0	0	0	0	0	0	43402	0	0	0	0	0	0
47	580864	0	2	0	0	0	0	0	1	0	0	0	0	0	0	0	61	0	0	0	0	287	0	0	0	0	1363	0	0	0	0	0	0	0	0	4008	0	0	0	0	0	0	43747	0	0	0	0	0	0
48	311104	0	1	0	0	0	0	0	4	0	0	0	7	0	0	0	397	0	0	0	0	143	0	0	0	0	207	0	0	0	0	0	0	0	0	20	0	0	0	0	0	0	61489	0	0	0	0	0	0
49	463568	0	0	0	0	0	0	0	3	0	0	0	0	2	0	0	68	0	0	0	0	70	0	0	0	0	1271	0	0	0	0	0	0	0	0	5803	0	0	0	0	0	0	57596	0	0	0	0	0	0
50	627138	0	0	0	0	0	0	0	4	0	0	0	0	0	0	0	60	0	0	0	0	129	0	0	0	0	5762	0	0	0	0	0	0	0	0	15	0	0	0	0	0	0	6459	0	0	0	0	0	0
51	488811	0	1	0	0	0	0	0	8004	0	0	0	0	1	0	0	289	0	0	0	0	222	0	0	0	0	1529	0	0	0	0	2	0	0	0	782	0	0	0	0	0	0	48203	0	0	0	0	0	0
52	708900	0	3	0	0	0	0	0	0	0	0	0	32	0	0	0	39	0	0	0	0	84	0	0	0	0	35	0	0	0	0	0	0	0	0	119612	0	0	0	0	0	0	28872	0	0	0	0	0	0
53	812601	0	3	14	0	0	0	0	0	0	0	0	0	0	0	0	80	0	0	0	0	189	0	0	0	0	1012	0	0	0	0	0	0	0	0	19404	0	0	0	0	0	0	111365	0	0	0	0	0	30
54	355032	0	10	0	0	0	0	0	0	0	0	0	0	0	0	0	182	0	0	0	0	410	0	0	0	0	299	0	0	0	0	0	0	0	0	21016	0	0	1	0	0	0	116035	0	0	4	0	0	0
55	687156	0	6	5	0	0	0	0	0	0	0	0	0	1	0	0	168	0	0	0	0	252	0	0	0	0	798	0	0	0	0	0	0	0	0	2040	0	0	0	0	0	0	122445	0	0	0	0	0	0
56	175896	0	0	0	9	0	0	0	6	0	0	0	0	0	0	0	210	0	0	0	0	183	0	0	0	0	4	0	0	0	0	1	0	0	0	518	0	0	0	0	0	0	85946	0	0	0	0	0	0
57	270770	0	0	0	0	0	0	0	1	0	0	0	0	0	0	0	2	0	0	0	0	17	0	0	0	0	0	2	0	0	0	0	0	0	0	8176	0	0	0	0	0	0	12915	0	0	0	0	0	0
58	411536	0	9	0	0	0	0	0	0	0	0	0	0	0	0	0	434	0	0	0	0	406	0	0	0	0	449	0	0	0	0	0	0	0	0	17537	0	0	0	0	0	0	145708	0	0	3	0	0	0
59	490463	0	23	0	0	0	0	1	2	0	0	0	0	0	0	0	4832	0	0	0	0	567	0	0	0	0	4467	0	0	0	0	42	0	0	0	73	0	0	0	0	0	0	5557	0	0	1	0	0	0
60	482869	0	2	0	0	0	0	0	1	0	0	0	0	0	0	0	1855	0	0	0	0	78	0	0	0	0	23	0	0	0	0	3	0	0	0	20	0	0	0	0	0	0	42	0	0	1	0	0	0
61	481823	0	3	0	0	0	0	0	7	0	0	0	1	120	0	0	585	0	0	0	0	77	0	0	0	0	15	0	0	0	0	0	0	0	0	368973	0	0	0	0	0	0	24752	0	0	0	0	0	0
62	837012	0	0	0	0	0	0	0	456	0	0	0	0	0	0	0	1005	0	0	0	0	339	0	0	0	0	2076	0	0	0	0	0	0	0	0	5676	0	0	0	1	0	0	37968	0	0	0	1	0	0
63	231705	0	5	0	0	0	0	0	0	0	0	0	0	38	0	0	592	0	0	0	0	3	0	0	0	0	0	15	0	0	0	0	0	0	0	32	0	0	0	0	0	2	39	3	0	0	0	0	0
64	294596	0	0	0	0	0	0	0	1	0	0	0	0	0	0	0	0	0	0	0	0	0	0	0	0	0	0	9	0	0	0	0	0	0	0	7	0	0	0	0	0	0	7	0	1	0	0	0	0
65	356830	0	0	0	0	0	0	0	4	0	0	0	0	1	0	0	1240	0	0	0	0	182	0	0	0	0	0	2	0	1	0	0	0	0	0	86	0	0	0	0	0	35	46	4	0	26	1	0	0
66	294464	0	0	0	0	0	0	0	0	0	0	0	0	0	0	0	11	0	0	0	0	161	0	0	0	0	0	3	0	1	0	0	0	0	0	75664	0	0	0	0	0	14	53	1	0	12	0	0	0
67	460913	0	0	0	0	0	0	0	2	0	0	0	0	0	0	0	1179	0	0	0	0	325	0	0	0	0	0	0	0	0	0	0	0	0	0	26	0	0	0	0	0	1	25763	0	0	0	0	0	0
68	809382	0	0	0	0	0	0	0	3	0	0	0	0	0	0	0	13432	0	0	0	0	81	0	0	0	0	2	1	0	4	0	0	0	0	0	43	0	0	0	0	0	0	9210	0	2	0	0	0	0
69	157468	0	0	0	0	0	0	0	2	0	0	0	0	52	0	0	4	0	0	0	1	1060	0	0	0	0	0	1	0	0	0	0	6	0	0	381490	0	0	0	0	0	1	58	0	0	57	0	0	0
70	159448	0	7	0	0	0	0	0	4	0	0	0	4	284	0	0	14	0	0	0	0	352	0	0	0	0	1	1	0	6	0	0	10	0	0	5666	0	0	0	0	0	0	66	0	0	7	0	0	0
71	385880	0	0	0	0	0	0	0	3	0	0	0	0	0	0	0	18	0	0	0	0	120	0	0	0	0	0	1	0	0	0	0	0	0	0	6	0	0	0	0	0	0	31	0	0	1	0	0	0
72	177185	0	0	0	0	0	0	0	0	0	0	0	0	2	0	0	595	0	0	0	0	1066	0	0	0	0	0	0	0	0	0	0	0	0	0	3	0	0	0	0	0	0	24	0	0	0	0	0	0
73	191297	0	0	0	0	0	0	0	1	0	0	0	0	2	0	0	117	0	0	0	0	46	0	0	0	0	0	0	0	0	0	0	0	0	0	3	0	0	0	0	0	0	57879	0	0	1	0	0	0
74	232987	0	2	0	0	0	0	0	1	0	0	0	0	1	0	0	49	0	0	0	0	78	0	0	0	0	0	1	0	0	0	0	0	0	0	6	0	0	0	0	0	0	38334	0	0	2	0	0	0
75	181217	0	0	0	0	0	0	0	0	0	0	0	3	11	0	0	322	0	0	0	0	70	0	0	0	0	0	0	0	0	0	0	0	0	0	4439	0	0	0	0	0	0	2654	0	0	0	0	0	0
76	210676	0	0	0	0	0	0	0	1	0	0	0	0	5	0	0	139	0	0	0	0	312	0	0	0	0	0	0	0	0	0	0	0	0	0	182	0	0	0	0	0	0	1981	0	0	0	0	0	0
77	338384	0	0	0	0	0	0	0	0	0	0	0	1	1	0	0	2591	0	0	0	0	951	0	0	0	0	0	0	0	0	0	0	0	0	0	5	0	0	0	0	0	0	27	0	0	3	2	0	0
78	335316	0	0	0	0	0	0	0	1	0	0	0	1	2	0	0	98	0	0	0	0	404	0	0	0	0	0	0	0	0	0	0	0	0	0	26045	0	0	0	0	0	0	25	0	0	0	0	0	0
79	286128	0	1	0	0	0	0	0	0	0	0	0	11	1	0	0	244	0	0	0	0	181	0	0	0	0	0	0	0	0	0	0	0	0	0	533	0	0	0	1	0	0	27	0	0	0	0	0	0
80	386007	0	0	0	0	0	0	2	4	0	0	0	0	3464	0	0	18608	0	0	0	0	2649	0	0	0	0	6	1	0	2	0	0	6	0	0	21	0	0	0	0	0	0	917	0	0	7	0	0	0
81	203164	0	2	0	0	0	0	2	0	0	0	0	0	22166	0	0	98	0	0	0	0	408	0	0	0	0	0	1	0	1	0	0	34	0	0	3	0	0	0	0	0	1	30	0	0	15	0	0	0
82	84885	0	0	0	0	0	1	0	2	0	0	0	0	5	0	0	641	0	0	0	0	2	0	0	0	0	2	18	0	1417	0	0	0	0	0	20	0	0	0	0	0	7	40	1	0	1	0	0	0
83	263261	0	0	0	0	0	0	0	0	0	0	0	0	75	0	0	1869	0	0	0	0	0	0	0	0	0	1	2	0	4	0	0	0	1	0	28	0	0	0	0	1	13	40	1	0	10	0	0	0
84	938203	0	5	0	0	0	0	0	0	0	0	0	0	4	0	0	7	0	0	0	0	386	0	0	0	0	0	3	0	2	0	0	0	0	0	5	0	0	0	0	0	9	25	0	1	0	0	0	0
85	675760	0	13	0	0	0	0	0	1	0	0	0	0	0	0	0	4	0	0	0	0	2	0	0	0	0	0	1	0	7	0	0	0	1	0	4	0	0	0	0	0	47	25	0	0	0	0	0	0
86	31251	0	0	0	0	0	0	0	0	0	0	0	0	38	0	0	2944	0	0	0	0	721	0	0	0	0	0	1	0	0	0	0	0	0	0	3	0	0	0	0	0	0	20	0	0	21	0	0	0
87	60139	0	0	0	0	0	0	0	1	0	0	0	3	14	0	0	36692	0	0	0	0	26	0	0	0	0	0	1	0	0	0	0	0	0	0	2	0	0	0	0	0	1	13	0	0	46	0	0	0
88	183528	0	0	0	0	0	0	0	3	0	0	0	0	0	0	0	2	0	0	0	0	56	0	0	0	0	0	14	0	2	0	0	0	0	0	36	0	0	0	0	0	1	49	0	0	5	0	0	0
89	87608	0	0	0	0	0	0	0	1	0	0	0	0	0	0	0	0	0	0	0	0	1427	0	0	0	0	0	1	0	0	0	0	0	0	0	25	0	0	0	0	0	0	40	0	0	6	0	0	0
90	20935	0	0	0	0	0	0	0	1	0	0	0	0	2	0	0	1872	0	0	0	0	1742	0	0	0	0	0	0	0	3	0	0	0	0	0	4	0	0	0	0	0	4	26	0	0	0	0	0	0
91	79645	0	0	0	0	0	0	0	2	0	0	0	0	1	0	0	36	0	0	0	0	2059	0	0	0	0	0	0	0	2	0	0	0	0	0	2	0	0	0	0	0	0	21	0	0	0	0	0	0
92	170095	0	0	0	0	0	0	0	1	0	0	0	0	3	0	0	1	0	0	0	0	95	0	0	0	0	0	0	0	0	0	0	0	0	0	3	0	0	0	0	0	0	26	0	0	4	0	0	0
93	207371	0	0	0	0	0	0	0	1	0	0	0	0	5	0	0	2	0	0	0	0	1168	0	0	0	0	0	0	0	2	0	0	0	0	0	3	0	0	0	0	0	0	26	0	0	7	0	0	0
94	8413	0	0	0	0	0	0	0	2	0	0	0	0	0	0	0	435	0	0	0	0	1151	0	0	0	0	0	3	0	0	0	0	0	0	0	3	0	0	0	0	0	1	23	0	0	3	0	0	0
95	36099	0	0	0	0	0	0	0	0	0	0	0	0	2	0	0	25	0	0	0	0	1669	0	0	0	0	0	4	0	0	0	0	0	0	0	1	0	0	0	0	0	2	34	0	0	8	0	0	0
96	229685	0	0	0	0	0	0	0	0	0	0	0	2	2	0	0	28	0	0	0	0	3057	0	0	0	0	0	0	0	0	0	0	1	0	0	7	0	0	0	0	0	0	28	0	0	1	0	0	0
97	232261	0	0	0	0	0	0	0	1	0	0	0	0	16	0	0	747	0	0	0	0	3251	0	0	0	0	0	0	0	0	0	0	0	0	0	5	0	0	0	0	0	0	20	0	0	1	0	0	0
98	236036	0	0	0	0	0	0	0	2	0	0	0	0	0	0	0	388	0	0	0	0	399	0	0	0	0	0	9	0	0	0	0	0	0	0	74216	0	0	0	0	0	0	263796	0	0	7	0	0	0
99	227464	0	0	0	0	0	0	0	0	0	0	0	0	0	0	0	2	0	0	0	0	372	0	0	0	0	0	1	0	0	0	0	0	0	0	11418	0	0	0	0	1	0	5528	0	0	3	0	0	0
100	189216	0	0	0	0	0	0	0	2	0	0	0	0	0	0	0	73	0	0	0	0	122	0	0	0	0	0	9	0	1	0	0	0	0	0	114801	0	0	0	0	0	0	16910	0	0	35	0	0	0
101	107934	0	0	0	0	0	0	0	2	0	0	0	0	1	0	0	24	0	0	0	0	49	0	0	0	0	0	1	0	0	0	0	0	0	0	134384	0	0	0	0	0	0	47	0	0	14	0	0	0
102	551386	0	0	0	0	0	0	0	0	0	0	0	7	5	0	0	64	0	0	0	0	183	0	0	0	0	1442	0	0	1	0	0	0	0	0	24261	0	0	0	0	0	0	41100	0	0	0	0	0	1
103	626419	0	0	0	0	0	0	0	0	0	0	0	0	5	0	0	12	0	0	0	0	451	0	0	0	0	1511	0	0	0	0	0	0	0	0	8	0	0	0	0	0	0	18302	0	0	0	0	0	4
104	378622	0	3	1	0	0	0	0	0	0	0	0	17	0	0	0	123	0	0	0	0	100	0	0	0	0	1169	0	0	0	0	0	0	0	0	3	0	0	0	0	0	0	66380	0	0	0	0	0	2
105	507663	0	0	1	0	0	0	0	0	0	0	0	0	0	0	0	167	0	0	0	0	185	0	0	0	0	1033	0	0	0	0	0	0	0	0	10	0	0	0	0	0	0	15338	0	0	0	0	0	1
106	456586	0	0	0	0	0	0	0	0	0	0	0	0	0	0	0	5025	0	0	0	0	904	0	0	0	0	149	0	0	0	0	0	0	0	0	38	0	0	0	0	0	0	3882	0	0	0	0	0	0
107	428008	0	0	0	0	0	0	0	5	0	0	0	0	3	0	0	214	0	0	0	0	153	0	0	0	0	682	1	2	0	0	0	0	0	0	77377	0	0	1	0	0	0	145028	0	0	0	0	0	0
108	429125	0	56	0	0	0	0	0	0	0	0	0	2	4	0	0	59	0	0	0	0	559	0	0	0	0	1488	0	0	0	0	0	0	0	0	31	0	0	0	0	0	0	33286	0	0	0	0	0	0
109	839305	0	13	0	0	0	0	0	1688	0	0	0	9	0	0	0	5111	0	0	0	0	577	0	0	0	0	1181	0	0	0	0	2	0	0	0	182	0	0	0	0	0	0	42045	0	0	0	1	0	0
110	514923	0	0	0	0	0	0	0	24	0	0	0	46	1	0	0	40739	0	0	0	0	1074	0	0	0	0	1112	0	0	0	0	139	0	0	0	24	0	0	0	0	0	0	72539	0	0	0	0	0	0
111	416042	0	4	0	0	0	0	0	2235	0	0	0	7	0	0	0	5336	0	0	0	0	110	0	0	0	0	1934	0	0	0	0	1	0	0	0	32	0	0	0	0	0	0	15913	0	0	0	0	0	0
112	461832	0	0	0	0	0	0	0	1	0	0	0	6	0	0	0	919	0	0	0	0	57	0	0	0	0	446	0	0	0	0	2	0	0	0	14792	0	0	0	0	0	0	113104	0	0	0	0	0	0
113	150658	0	0	0	0	0	0	0	0	0	0	0	0	0	0	0	46	0	0	0	0	49	0	0	0	0	629	0	0	0	0	0	0	0	0	594	0	0	0	0	0	0	5665	0	0	0	0	0	0
114	424560	0	0	0	0	0	0	0	0	0	0	0	0	1	0	0	61	0	0	0	0	551	0	0	0	0	2660	0	0	0	0	0	0	0	0	32842	0	0	0	0	0	0	80987	0	0	0	0	0	0
115	894810	0	7	0	0	0	0	0	11	0	0	0	0	0	0	0	894	0	0	0	0	193	0	0	0	0	369	0	0	0	0	0	0	0	0	1576	0	0	0	0	0	0	60293	0	0	1	0	0	0
116	379358	0	25	0	0	0	0	0	1	0	0	0	0	0	0	0	69	0	0	0	0	573	0	0	0	0	441	0	0	0	0	0	0	0	0	35	0	0	0	0	0	0	58968	0	0	1	0	0	2
117	493587	0	0	0	0	0	0	0	0	0	0	0	0	2	0	0	158	0	0	0	0	13	0	0	0	0	247	0	0	0	0	0	0	0	0	252	0	0	0	0	0	0	30315	0	0	0	0	0	0
118	509845	0	72	1	0	0	0	0	1323	0	0	0	40	1	0	0	32424	0	0	0	0	987	0	0	0	0	1592	0	0	0	0	6	0	0	0	14	0	0	0	1	0	0	46724	1	0	0	0	0	0
119	666446	0	5	0	0	0	0	0	0	0	0	0	0	2	0	0	197	0	0	0	0	645	0	0	0	0	2405	0	0	0	0	0	0	0	0	13971	0	0	0	0	0	0	92358	0	0	0	0	0	0
120	731724	0	0	0	0	0	0	0	3	0	0	0	0	0	0	0	216	0	0	0	0	168	0	0	0	0	1985	0	0	0	0	0	0	0	0	3209	0	0	0	0	0	0	68992	0	0	0	0	0	0
121	1154472	0	0	0	0	0	0	0	6	0	0	0	3	1	0	0	14	0	0	0	0	31	0	0	0	0	700	0	0	0	0	0	0	0	0	4487	0	0	0	0	0	0	93338	0	0	0	0	0	0
122	643571	0	0	0	0	0	0	0	2706	0	0	0	0	2	0	0	121	0	0	0	0	20	0	0	0	0	6400	0	0	0	0	1	0	0	0	35459	2	0	0	0	0	0	77484	0	0	0	0	0	0
123	419899	0	0	1	0	0	0	0	0	0	0	0	0	1	0	0	21	0	0	0	0	93	0	0	0	0	1438	0	0	0	0	0	0	0	0	125104	0	0	0	0	0	0	68776	0	0	0	0	0	0
124	742553	0	1	2	0	0	0	0	5	0	0	0	2	3	0	0	599	0	0	0	0	46	0	0	0	0	236	0	0	0	0	0	0	0	0	23635	0	0	0	0	0	0	42763	0	0	0	0	0	0
125	924938	0	0	1	0	0	0	0	4991	0	0	0	0	0	0	0	51	0	0	0	0	77	0	0	0	0	908	0	0	0	0	0	0	0	0	14346	0	0	0	0	0	0	125540	0	0	0	0	0	0
126	512443	0	0	0	0	0	0	0	12330	0	0	0	1	0	0	0	635	0	0	0	0	42	2	0	0	0	1237	0	0	0	0	0	0	0	0	31	2	0	0	0	0	0	86461	0	0	0	0	0	0
127	316817	0	0	0	0	0	0	0	0	0	0	0	0	0	0	0	612	0	0	0	0	37	0	0	0	0	435	0	0	0	0	0	0	0	0	47946	0	0	0	0	0	0	37209	0	0	0	0	0	0
128	675309	0	1	2	0	0	0	0	382	0	0	0	0	0	0	0	241	0	0	0	0	26	0	0	0	0	724	0	0	0	0	0	0	0	0	1297	0	0	0	0	0	0	62541	0	0	0	0	0	0
129	686258	0	1	0	0	0	0	0	4	0	0	0	0	0	0	0	61	0	0	0	0	174	0	0	0	0	1352	0	0	0	0	0	0	0	0	12285	0	0	0	0	0	0	180176	0	0	0	0	0	0
130	1013249	0	0	0	0	0	0	0	0	0	0	0	0	6	0	0	94	0	0	0	0	102	0	0	0	0	1992	0	0	0	0	0	0	0	0	6100	0	0	1	0	0	0	26558	0	0	0	0	0	0
131	631530	0	0	0	0	0	0	0	11	0	0	0	0	3	0	0	1014	0	0	0	0	50	0	0	0	0	154	0	0	0	0	3	0	0	0	234	0	0	0	0	0	0	43334	0	0	0	0	0	0
132	1045715	0	13	0	0	0	0	0	33	0	0	0	0	0	0	0	206	1	0	0	0	415	0	0	0	0	4490	0	0	0	0	0	0	0	0	39509	0	0	1	0	0	0	323480	0	0	0	0	0	0
133	457308	0	1	0	0	0	0	0	4	0	0	0	0	0	0	0	86	0	0	0	0	95	0	0	0	0	1894	0	0	0	0	0	0	0	0	95938	0	0	0	0	0	0	198914	0	0	0	0	0	0
134	667221	0	0	0	0	0	0	0	2	0	0	0	0	0	0	0	0	0	0	0	0	63	0	0	0	0	2535	0	0	0	0	0	0	0	0	25	0	0	0	0	0	0	96134	0	0	3	0	0	0
135	636031	0	0	1	0	0	0	0	0	0	0	0	0	12	0	0	26	0	0	0	0	40	0	0	0	0	1293	0	0	0	0	0	0	0	0	12591	0	0	0	0	0	0	32458	0	0	0	0	0	0
136	394090	0	0	0	0	0	0	0	0	0	0	0	0	4	0	0	19	0	0	0	0	34	0	0	0	0	1787	0	0	0	0	0	0	0	0	196052	0	0	0	0	0	0	73727	0	0	1	0	0	0
137	1044293	0	2	0	0	0	0	0	22513	0	0	0	0	0	0	0	196	0	0	0	0	132	0	0	0	0	1727	0	0	0	0	0	0	0	0	8937	0	0	0	0	0	0	46236	0	0	0	0	0	0
138	1135092	0	3	0	0	0	0	0	0	0	0	0	0	1	0	0	0	0	0	0	0	626	0	0	0	0	3393	0	0	0	0	0	0	0	0	20	0	0	0	0	0	0	24203	0	0	0	0	0	0
139	394292	0	2	0	0	0	0	0	2	0	0	0	0	16	0	0	606	0	0	0	0	51	0	0	0	0	0	0	0	0	0	0	0	0	0	30	0	0	0	0	0	0	12527	0	0	2	0	0	0
140	586357	0	0	1	0	0	0	0	0	0	0	0	5	2	0	0	9	0	0	0	0	141	0	0	0	0	2769	0	0	0	0	0	0	0	0	332547	0	0	0	0	0	0	179970	0	0	1	0	0	0
141	1013393	0	0	0	0	0	0	0	2	0	0	0	0	13	0	0	83	0	0	0	0	215	0	0	0	0	5652	0	0	0	0	0	0	0	0	45795	0	0	0	0	0	0	66036	0	0	0	0	0	0
142	627439	0	0	1	0	0	0	0	0	0	0	0	0	0	0	0	522	0	0	0	0	140	0	0	0	0	1538	0	0	0	0	0	0	0	0	32	0	0	0	0	0	0	38895	0	0	0	0	0	0
143	1037915	0	2	1	0	0	0	0	0	0	0	0	0	1	0	0	1808	0	0	0	0	127	0	0	0	0	767	0	0	0	0	0	1	0	0	6788	0	0	0	0	0	0	64578	0	0	0	0	0	0
144	221988	0	0	0	0	0	0	0	0	0	0	0	0	0	0	0	2	0	0	0	0	197	0	0	0	0	829	7	0	0	0	0	0	0	0	3409	0	0	0	0	0	0	125141	0	0	0	0	0	0
145	876234	0	0	0	0	0	0	0	14	0	0	0	0	4	0	0	9	0	0	0	0	165	0	0	0	0	1020	0	0	0	0	0	0	0	0	15483	0	0	0	0	0	0	64150	0	0	0	0	0	0
146	715600	0	0	2	0	0	0	0	1	0	0	0	1	0	0	0	5	0	0	0	0	273	0	0	0	0	731	0	0	0	0	1	0	0	0	101430	0	0	0	0	0	0	75008	0	0	0	0	0	0
147	460522	0	0	0	0	0	0	0	1	0	0	0	0	1	0	0	28	0	0	0	0	135	0	0	0	0	87	0	0	0	0	6	0	0	0	566	0	0	0	0	0	0	52260	0	0	0	0	0	0
148	588298	0	10	0	0	0	0	0	0	0	0	0	0	4	0	0	12	0	0	0	0	142	0	0	0	0	2265	0	0	0	0	0	0	0	0	38	0	0	0	0	0	0	47734	0	0	0	0	0	0
149	675832	0	2	0	0	0	0	0	0	0	0	0	1	2	0	0	7677	0	0	0	0	94	0	0	0	0	27	0	0	0	0	0	0	0	0	29	0	0	0	0	0	0	33495	0	0	0	0	0	0
150	130368	0	0	0	0	0	0	0	346	0	0	0	0	0	0	0	0	0	0	0	0	1	0	0	0	0	16	0	0	0	0	0	0	0	0	348	0	0	0	0	0	0	6344	0	0	0	0	0	0
151	780287	0	0	0	0	0	0	0	18	0	0	0	1	9	0	0	24	0	0	0	0	87	0	0	0	0	1463	0	0	0	0	0	0	0	0	82	0	0	0	0	0	0	125655	0	0	0	0	0	0
152	877245	0	0	0	0	0	0	0	0	0	0	0	2	4	0	0	10	0	0	0	0	510	0	0	0	0	3559	0	0	0	0	0	0	0	0	190	0	0	0	0	0	0	16511	0	0	0	0	0	0
153	573225	0	0	0	0	0	0	0	3	0	0	0	0	5	0	0	131	0	0	0	0	57	0	0	0	0	1189	0	0	0	0	0	0	0	0	188750	0	0	0	0	0	0	156346	0	0	0	0	0	0
154	660632	0	0	2	0	0	0	0	198922	0	0	0	0	1	0	0	0	0	0	0	0	40	0	0	0	0	1690	0	0	0	0	0	0	0	0	17	0	0	0	0	0	0	15787	0	0	0	0	0	0
155	477831	0	0	0	0	0	0	0	0	0	0	0	1	2	0	0	97	0	0	0	0	110	0	0	0	0	531	0	0	0	0	0	0	0	0	18970	0	0	0	0	0	0	14399	0	0	0	0	0	0
156	1000170	0	0	0	0	0	0	0	5	0	0	0	2	3	0	0	137	0	0	0	0	78	0	0	0	0	1311	0	0	0	0	0	0	0	0	19160	0	0	0	0	0	0	96985	0	0	0	0	0	0
157	723315	0	2	3	0	0	0	0	11375	0	0	0	0	6	0	0	5	0	0	0	0	244	0	0	0	0	11591	0	0	0	0	0	0	0	0	54007	0	0	0	0	0	0	31113	0	0	0	0	0	0
158	552938	0	0	0	0	0	0	0	8	0	0	0	1	1	0	0	14	0	0	0	0	121	0	0	0	0	565	0	0	0	0	0	0	0	0	9997	0	0	0	0	0	0	60130	0	0	0	0	0	0
159	674612	0	0	0	0	0	0	0	0	0	0	0	0	1	0	0	21	0	0	0	0	55	0	0	0	0	3932	0	0	0	0	0	0	0	0	9988	0	0	0	0	0	0	39036	0	0	0	0	0	0
160	966138	0	0	0	0	0	0	0	10	0	0	0	33	2	0	0	99	0	0	0	0	89	0	0	0	0	132	0	0	0	0	0	0	0	0	404	0	0	0	1	0	0	29485	0	0	0	0	0	62
161	410312	0	8	0	0	0	0	0	0	0	0	0	0	0	0	0	1	0	0	0	0	597	0	0	0	0	2274	0	0	0	0	0	0	0	0	15492	0	0	0	0	0	0	4140	0	0	0	0	0	0
162	223998	0	0	0	0	0	0	0	0	0	0	0	0	1	0	0	17	0	0	0	0	31	0	0	0	0	1	0	0	0	0	0	0	0	0	15209	0	0	0	0	0	0	16094	0	0	0	0	0	0
163	429130	0	0	0	0	0	0	0	1	0	0	0	2	1	0	0	8	0	0	0	0	255	0	0	0	0	1390	0	0	0	0	1	0	0	0	29	0	0	0	0	0	0	69208	0	0	0	0	0	0
164	464973	0	0	0	0	0	0	0	1	0	0	0	0	1	0	0	124	0	0	0	0	164	0	0	0	0	9	0	0	0	0	0	0	0	0	479	0	0	0	0	0	0	25867	0	0	0	0	0	0
165	704378	0	0	0	0	0	0	0	8	0	0	0	60	1	0	0	55	0	0	0	0	199	0	0	0	0	649	0	0	0	0	0	0	0	0	33	0	0	0	0	0	0	37038	0	0	0	0	0	0
166	537180	0	0	0	0	0	0	0	3	0	0	0	36	3	0	0	29	0	0	0	0	22	0	0	0	0	110	0	0	0	0	0	0	0	0	322	0	0	0	0	0	0	29910	0	0	0	0	0	2
167	607001	0	2	0	0	0	0	0	8	0	0	0	0	2	0	0	2449	0	0	0	0	129	0	0	0	0	1700	0	0	0	0	3	0	0	0	1064	0	0	0	0	0	0	93593	0	0	1	0	0	0
168	92284	0	0	0	0	0	0	0	0	0	0	0	2	0	0	0	0	0	0	0	0	4	0	0	0	0	257	0	0	0	0	0	0	0	0	1	0	0	0	0	0	0	4647	0	0	0	0	0	0
169	558231	0	16	0	0	0	0	1	6	0	0	0	0	16	0	0	74	0	0	0	0	190	0	0	0	0	3143	0	0	0	0	0	0	0	0	102055	0	0	0	0	0	0	109356	0	0	0	0	0	0
170	760239	0	0	0	0	0	0	0	0	0	0	0	1	0	0	0	3	0	0	0	0	504	0	0	0	0	956	0	0	0	0	0	0	0	0	25	0	0	0	0	0	0	9930	0	0	0	0	0	0
171	594857	0	1	0	0	0	0	0	0	0	0	0	0	2	0	0	107	0	0	0	0	123	0	0	0	0	1174	0	0	0	0	0	0	0	0	415	0	0	0	0	0	0	9988	0	0	0	0	0	0
172	627292	0	1	0	0	0	0	0	1	0	0	0	7	43	0	0	40	0	0	0	0	321	0	0	0	0	2532	0	0	0	0	0	0	0	0	9	0	0	0	0	0	0	23288	0	0	0	0	0	0
173	700891	0	0	1	0	0	0	0	0	0	0	0	2	2	0	0	61	0	0	0	0	147	0	0	0	0	1202	0	0	0	0	0	0	0	0	24	0	0	0	0	0	0	38097	0	0	0	0	0	0
174	341934	0	1	0	0	0	0	0	0	0	0	0	1	1	0	0	52	0	0	0	0	197	0	0	0	0	717	0	0	0	0	0	0	0	0	754	0	0	0	0	0	0	18748	0	0	0	0	0	0
175	767425	0	0	0	0	0	0	1	7	0	0	0	0	1	0	0	539	0	0	0	0	153	0	0	0	0	426	0	0	0	0	0	0	0	0	7817	0	0	0	0	0	0	23588	0	0	0	0	0	0
176	1272927	0	0	2	0	0	0	0	6	0	0	0	0	0	0	0	72	0	0	0	0	338	0	0	0	0	2420	0	0	0	0	0	0	0	0	34136	0	0	0	1	0	0	106896	0	0	0	0	0	0
177	606804	0	9	0	0	0	0	0	1	0	0	0	0	0	0	0	9	0	0	0	0	234	0	0	0	0	811	0	0	0	0	1	0	0	0	1388	0	0	0	0	0	0	45196	0	0	0	0	0	0
178	479419	0	0	1	0	0	0	0	0	0	0	0	1	3	0	0	6	0	0	0	0	46	0	0	0	0	279	0	0	0	0	0	0	0	0	59685	0	0	0	0	0	0	97953	0	0	0	0	0	0
179	621633	0	6	0	0	0	0	0	29275	0	0	0	0	0	0	0	16	0	0	0	0	56	0	0	0	0	891	0	0	0	0	0	0	0	0	711	0	0	0	0	0	0	104464	0	0	0	0	0	0
180	1644579	0	3	0	0	0	0	0	4	0	0	0	0	1	0	0	14	0	0	0	0	321	0	0	0	0	3171	0	0	1	0	0	0	0	0	176051	0	0	0	0	0	0	8783	0	0	4	0	0	0
181	1496814	0	0	0	0	0	0	0	10	0	0	0	0	0	0	0	41	0	0	0	0	131	0	0	0	0	648	0	0	0	0	0	0	0	0	119466	0	0	0	0	0	0	130312	0	0	0	0	0	0
182	524133	0	5	0	0	0	0	0	0	0	0	0	0	0	0	0	158	0	0	0	0	1477	0	0	0	0	8697	0	0	0	0	0	0	0	0	26277	0	0	0	0	0	0	60334	0	0	1	0	0	0
183	691718	0	4	0	0	0	0	0	7	0	0	0	0	5	0	0	888	0	0	0	0	331	0	0	0	0	2	0	0	0	0	0	0	0	0	10	0	0	0	0	0	0	320	0	0	0	0	0	0
184	420267	0	0	0	0	0	0	0	19	0	0	0	0	0	0	0	3900	0	0	0	0	344	0	0	0	0	4	0	0	0	0	1	0	0	0	15	0	0	0	0	0	0	54286	0	0	7	0	0	0
185	130954	0	0	0	0	0	0	0	0	0	0	0	0	0	0	0	2	0	0	0	0	36	0	0	0	0	938	0	0	0	0	0	0	0	0	41052	0	0	0	0	0	0	6068	0	0	0	0	0	0
186	568457	0	0	1	0	0	0	0	0	0	0	0	0	1	0	0	20	0	0	0	0	123	0	0	0	0	1332	0	0	0	0	0	0	0	0	858	0	0	1	0	0	0	46816	0	0	0	0	0	0
187	1051070	0	0	0	3	0	0	0	10133	0	0	0	10	2	0	0	507	0	0	0	0	108	0	0	0	0	1864	0	0	0	0	0	0	0	0	4939	0	0	0	0	0	0	134640	0	0	0	0	0	0
188	540587	0	0	0	0	0	0	0	5	0	0	0	62	2	0	0	52	0	0	0	0	50	0	0	0	0	455	0	0	0	0	0	0	0	0	54	0	0	0	0	0	0	47476	0	0	0	0	0	0
189	559384	0	2	1	0	0	0	0	0	0	0	0	0	0	0	0	333	1	0	0	0	169	0	0	0	0	2323	0	0	0	0	1	0	0	0	169971	0	0	0	0	0	0	17536	0	0	0	0	0	0
190	865639	0	3	6	0	0	0	0	17	0	0	0	79	8	0	0	240	0	0	0	0	173	0	0	0	0	3406	0	0	0	0	0	0	0	0	215628	0	0	0	2	0	0	160991	0	0	3	0	0	0
191	610698	0	5	5	0	0	0	0	68	0	0	0	32	7	0	0	435	0	0	0	0	161	0	0	0	0	611	0	0	0	0	5	0	0	0	13134	0	0	0	1	0	0	103864	0	0	0	0	0	0
192	600466	0	7	2	0	0	0	0	0	0	0	0	0	0	0	0	97	0	0	0	0	179	0	0	0	0	400	0	0	0	0	0	0	0	0	118332	0	0	0	0	0	0	31524	0	0	0	0	0	0
193	1044057	0	12	0	0	0	0	0	12	0	0	0	0	0	0	0	90	0	0	0	0	129	0	0	0	0	1677	0	0	0	0	0	0	0	0	5672	0	0	0	0	0	0	7078	0	0	0	0	0	0
194	1426324	0	5	0	0	0	0	0	6	0	0	0	0	3	0	0	51	0	0	0	0	383	0	0	0	0	2092	0	0	0	0	0	0	0	0	1521	0	0	1	0	0	0	139380	0	0	0	0	0	0
195	405038	0	3	0	0	0	0	2	8	0	0	0	33	0	0	0	193	0	0	0	0	153	0	0	0	0	648	0	0	0	0	2	0	0	0	8	0	0	0	0	0	0	15471	0	0	0	0	0	1
196	521133	0	2	0	0	0	0	1	1	0	0	0	6	0	0	0	165	0	0	0	0	181	0	0	0	0	2608	0	0	0	0	0	0	0	0	1604	0	0	0	0	0	0	9270	0	0	0	0	0	0
197	1216356	0	16	0	0	0	0	1	38917	0	0	0	9	0	0	0	209	0	0	0	0	462	0	0	0	0	2244	0	0	0	0	0	0	0	0	209	0	0	1	0	0	0	80528	0	0	0	0	0	0
198	516196	0	24	0	0	0	0	0	3	0	0	0	67	0	0	0	18	0	0	0	0	140	0	0	0	0	229	0	0	0	0	0	1	0	0	18	0	0	0	1	0	0	5765	0	0	0	0	0	0
199	818205	0	29	1	0	0	0	166	1271	0	0	0	30	128	0	0	104	0	0	0	0	228	0	0	0	0	652	0	0	0	0	0	0	0	0	2955	0	0	0	1	0	0	165429	0	0	0	0	0	0
200	448254	0	7	0	0	0	0	0	0	0	0	0	1	0	0	0	1150	0	0	0	0	66	0	0	0	0	1	0	0	0	0	0	0	0	0	8	0	0	0	0	0	0	33636	0	0	0	0	0	0
201	386540	0	0	0	0	0	0	0	10	0	0	0	0	1	0	0	15	0	0	0	0	31	0	0	0	0	2	0	0	0	0	0	0	0	0	43320	0	0	0	0	0	0	225470	0	0	0	0	0	0
202	900850	0	4	0	0	0	0	0	5	0	0	0	0	2	0	0	116	0	0	0	0	149	0	0	0	0	711	0	0	0	0	0	0	0	0	7319	0	0	0	0	0	0	44235	0	0	0	0	0	0
203	243800	0	4	0	0	0	0	0	3	0	0	0	0	1	0	0	8	0	0	0	0	105	0	0	0	0	678	0	0	0	0	0	0	0	0	380	0	0	0	0	0	0	20220	0	0	0	0	0	0
204	785970	0	0	0	0	0	0	0	4	0	0	0	1	2	0	0	52	0	0	0	0	612	0	0	0	0	1775	0	0	0	0	0	0	0	0	50418	0	0	0	0	0	0	83053	0	0	0	0	0	0
205	0	0	0	0	0	0	0	0	0	0	0	0	0	0	0	0	0	0	0	0	0	0	0	0	0	0	0	0	0	0	0	0	0	0	0	0	0	0	0	0	0	0	0	0	0	0	0	0	0
206	536907	0	4	1	0	0	0	0	9	0	0	0	0	0	0	0	8	0	0	0	0	381	0	0	0	0	374	0	0	0	0	0	0	0	0	100	0	0	0	0	0	0	29073	0	0	0	0	0	0
207	678244	0	80	0	0	0	0	0	1	0	0	0	0	5	0	0	106	0	0	0	0	822	0	0	0	0	1	0	0	0	0	0	0	0	0	27	0	0	0	0	0	0	141	0	0	0	0	0	0
208	935528	0	66	1	0	0	0	5	18	0	0	0	0	1	0	0	12	0	0	0	0	828	1	0	0	0	572	0	0	0	0	0	0	0	0	88	0	0	0	0	0	0	15837	0	0	0	0	0	0
209	479728	0	1	0	0	0	0	0	1	0	0	0	0	29	0	0	1	0	0	0	0	224	0	0	0	0	6177	0	0	0	0	0	0	0	0	107576	0	0	0	0	0	0	17708	0	0	0	0	0	0
210	649099	0	0	0	0	0	0	0	4	0	0	0	0	0	0	0	6337	0	0	0	0	228	0	0	0	0	2952	0	0	0	0	0	0	0	0	1149	0	0	0	0	0	0	15127	0	0	0	0	0	0
211	346901	0	2	0	0	0	0	0	5	0	0	0	0	1	0	0	212	0	0	0	0	369	0	0	0	0	2	0	0	0	0	6	0	0	0	114073	0	0	0	0	0	0	56731	0	0	1	0	0	0
212	596333	0	0	0	0	0	0	0	0	0	0	0	0	1	0	0	82	0	0	0	0	369	0	0	0	0	1	0	0	0	0	0	0	0	0	74616	0	0	0	0	0	0	21457	0	0	1	0	0	0
213	675755	0	0	0	0	0	0	0	0	0	0	0	0	0	0	0	171	0	0	0	0	76	0	0	0	0	751	0	0	0	0	0	0	0	0	20472	0	0	0	0	0	0	122210	0	0	0	0	0	0
214	672084	0	0	0	0	0	0	0	5	0	0	0	0	2	0	0	81	0	0	0	0	113	0	0	0	0	3694	0	0	0	0	6	0	0	0	4676	0	0	0	0	0	0	119380	0	0	0	0	0	0
215	783369	0	0	1	0	0	0	0	1	0	0	0	0	1	0	0	43	0	0	0	0	270	0	0	0	0	4228	0	0	0	0	0	0	0	0	62251	0	0	0	0	0	0	57424	0	0	0	0	0	0
216	1464295	0	4	0	0	0	0	0	7	0	0	0	0	2	0	0	1455	0	0	0	0	670	0	0	0	0	1033	0	0	0	0	0	0	0	0	100823	0	0	0	0	0	0	487770	0	0	0	0	0	0
217	473852	0	12	7	0	0	0	2	13	0	0	0	0	0	0	0	274	0	0	0	0	114	0	0	0	0	431	0	0	0	0	0	0	0	0	16	0	0	0	0	0	0	127347	0	0	1	0	0	0
218	532055	0	2	0	0	0	0	0	0	0	0	0	2	17	0	0	583	0	0	0	0	79	0	0	0	0	2973	0	0	0	0	0	0	0	0	67	0	0	0	0	0	0	16371	0	0	0	0	0	0
219	426074	0	0	4	0	0	0	0	0	0	0	0	0	1	0	0	6	0	0	0	0	133	0	0	0	0	1525	0	0	0	0	0	0	0	0	38754	0	0	0	0	0	0	11813	0	0	0	0	0	0
220	381439	0	0	0	0	0	0	0	1	0	0	0	0	2	0	0	508	0	0	0	0	5	0	0	0	0	228	0	0	0	0	3	0	0	0	5	0	0	0	0	0	0	11394	0	0	0	0	0	0
221	388829	0	1	0	0	0	0	0	97	0	0	0	0	0	0	0	591	0	0	0	0	8	0	0	0	0	586	0	0	0	0	8	0	0	0	8	0	0	0	0	0	0	13001	0	0	0	0	0	0
222	388123	0	1	0	0	0	0	0	5	0	0	0	0	0	0	0	8	0	0	0	0	62	0	0	0	0	849	0	0	0	0	0	0	0	0	164	0	0	0	0	0	0	11337	0	0	0	0	0	0
223	398814	0	0	0	0	0	0	0	0	0	0	0	0	1	0	0	8	0	0	0	0	85	0	0	0	0	3554	0	0	0	0	0	0	0	0	17787	0	0	0	0	0	0	58299	0	0	0	0	0	0
224	790698	0	0	1	0	0	0	0	3	0	0	0	3	2	0	0	13	0	0	0	0	194	0	0	0	0	1536	0	0	0	0	0	0	0	0	2513	0	0	0	0	0	0	95592	0	0	0	0	0	0
225	657467	0	0	1	0	0	0	0	7	0	0	0	0	0	0	0	420	0	0	0	0	39	0	0	0	0	316	0	0	0	0	0	0	0	0	269	0	0	1	0	0	0	93713	0	0	0	0	0	0
226	421844	0	0	0	0	0	0	0	0	0	0	0	0	1	0	0	0	0	0	0	0	1535	0	0	0	0	1	0	0	0	0	0	0	0	0	25	0	0	0	0	0	0	8509	0	0	0	0	0	0
227	887186	0	1	3	0	0	0	0	2	0	0	0	0	2	0	0	0	0	0	0	0	424	0	0	0	0	2242	0	0	0	0	0	0	0	0	141	0	0	0	0	0	0	38188	0	0	0	0	0	0
228	311646	0	3	0	0	0	0	0	0	0	0	0	0	0	0	0	32	0	0	0	0	46	0	0	0	0	88	0	0	0	0	0	0	0	0	4	0	0	0	0	0	0	49637	0	0	0	0	0	0
229	612374	0	4	3	0	0	0	0	3	0	0	0	0	1	0	0	51	0	0	0	0	149	0	0	0	0	473	0	0	0	0	0	0	0	0	68741	0	0	0	0	0	0	85033	0	0	0	0	0	0
230	668357	0	0	0	0	0	0	0	0	0	0	0	0	0	0	0	6	0	0	0	0	116	0	0	0	0	1665	0	0	0	0	0	1	0	0	105	0	0	0	0	0	0	10096	0	0	0	0	0	0
231	577528	0	0	1	0	0	0	0	1	0	0	0	0	1	0	0	250	0	0	0	0	214	0	0	0	0	1245	0	0	0	0	0	0	0	0	1525	0	0	0	0	0	0	21455	0	0	0	0	0	0
232	743517	0	0	0	0	0	0	0	1	0	0	0	0	0	0	0	834	0	0	0	0	100	0	0	0	0	369	0	0	0	0	0	0	0	0	10754	0	0	0	0	0	0	112320	0	0	0	0	0	0
233	552777	0	2	1	0	0	0	0	5	0	0	0	0	2	0	0	46	0	0	0	0	148	0	0	0	0	897	0	0	0	0	0	0	0	0	192	0	0	0	0	0	0	85243	0	0	0	0	0	0
234	372414	0	2	1	0	0	0	0	3	0	0	0	0	0	0	0	12	0	0	0	0	87	0	0	0	0	822	0	0	0	0	0	0	0	0	6219	0	0	0	0	0	0	64041	0	0	0	0	0	0
235	521340	0	0	0	0	0	0	0	0	0	0	0	1	0	0	0	8	0	0	0	0	76	0	0	0	0	2936	0	0	0	0	0	0	0	0	61088	0	0	0	0	0	0	54167	0	0	0	0	0	0
236	379526	0	1	1	0	0	0	0	0	0	0	0	1	0	0	0	393	0	0	0	0	273	0	0	0	0	1060	0	0	1	0	0	0	0	0	324	0	0	0	0	0	0	29	0	0	0	0	0	0
237	280081	0	0	1	0	0	0	0	1	0	0	0	5	0	0	0	2253	1	0	0	0	474	0	0	0	0	7042	0	0	1	0	0	1	0	0	8074	1	0	0	0	0	0	57690	0	0	3	0	0	0
238	457937	0	0	3	0	0	0	0	1	0	0	0	0	1	0	0	174	0	0	0	0	413	0	0	0	0	5094	0	1	0	0	0	0	0	0	129850	0	0	0	0	0	0	193429	0	0	0	0	0	0
239	656288	0	0	0	0	0	0	0	0	0	0	0	1	4	0	0	5	0	0	0	0	45	0	0	0	0	1642	0	0	0	0	0	0	0	0	5677	0	0	0	0	0	0	41629	0	0	0	0	0	0
240	708160	0	0	0	0	0	0	0	0	0	0	0	0	2	0	0	0	0	0	0	0	194	0	0	0	0	3041	0	0	0	0	0	0	0	0	12244	0	0	0	0	0	0	73367	0	0	0	0	0	0
241	618841	0	0	5	0	0	0	0	0	0	0	0	0	0	0	0	3	0	0	0	0	238	0	0	0	0	2605	0	0	0	0	0	0	0	0	14906	0	0	0	0	0	0	30242	0	0	0	0	0	0
242	202680	0	1	0	0	0	0	0	2	0	0	0	0	1	0	0	9	0	0	0	0	151	0	0	0	0	104	0	0	0	0	0	0	0	0	18484	0	0	0	0	0	0	126842	0	0	1	0	0	0
243	1095910	0	2	4	0	0	0	0	3	0	0	0	0	0	0	0	209	0	0	0	0	76	0	0	0	0	931	0	0	0	0	0	0	0	0	20300	0	0	0	0	0	0	107318	0	0	0	0	0	0
244	405888	0	0	0	0	0	0	0	5	0	0	0	0	1	0	0	61	0	0	0	0	784	0	0	0	0	1590	0	0	0	0	0	0	0	0	11195	0	0	0	0	0	0	124790	0	0	0	0	0	0
245	549698	0	3	0	0	0	0	23	0	0	0	0	0	2	0	0	4	0	0	0	0	5406	0	0	0	0	2561	0	0	0	0	0	0	0	0	54	0	0	0	0	0	0	31408	0	0	0	0	0	0
246	870402	0	1	5	0	0	0	0	0	0	0	0	0	3	0	0	4	0	0	0	0	426	0	0	0	0	943	0	0	0	0	1	0	0	0	23812	0	0	0	0	0	0	14631	0	0	0	0	0	0
247	669480	0	0	1	0	0	0	0	1	0	0	0	0	1	0	0	338	0	0	0	0	161	0	0	0	0	886	0	0	0	0	0	0	0	0	71659	0	0	0	0	0	0	236507	0	0	0	0	0	0
248	472585	0	0	0	0	0	0	0	12826	0	0	0	0	1	0	0	5	0	0	0	0	47	0	0	0	0	115	0	0	0	0	0	1	0	0	7466	0	0	0	0	0	0	75680	0	0	0	0	0	0
249	746131	0	0	1	0	0	0	0	10	0	0	0	0	0	0	0	456	0	0	0	0	316	0	0	0	0	1110	0	0	0	0	0	2	0	0	29302	0	0	0	0	0	0	67898	0	0	0	0	0	0
250	403835	0	0	0	0	0	0	0	1	0	0	0	0	0	0	0	545	0	0	0	0	46	0	0	0	0	114	0	0	0	0	0	0	0	0	13955	0	0	0	0	0	0	40573	0	0	0	0	0	0
251	480452	0	3	0	0	0	0	0	1	0	0	0	1	0	0	0	188	0	0	0	0	129	0	0	0	0	825	0	0	0	0	0	0	0	0	6694	0	0	0	0	0	0	25002	0	0	0	0	0	0
252	432688	0	4	0	0	0	0	0	59387	0	0	0	1	5	0	0	50	0	0	0	0	166	0	0	0	0	677	0	0	0	0	0	0	0	0	20277	0	0	0	0	0	0	88053	0	0	1	0	0	0
253	242155	0	0	0	0	0	0	2	87604	0	0	0	0	237	0	0	0	0	0	0	0	78	0	0	0	0	351	0	0	144	0	0	10	0	0	51161	0	0	0	0	0	0	36490	0	0	0	0	0	0
254	813752	0	1	1	0	0	0	0	5	0	0	0	0	1	0	0	0	0	0	0	0	136	0	0	0	0	2987	0	0	0	0	0	0	0	0	6	0	0	0	0	0	0	11349	0	0	0	0	0	0
255	520360	0	0	0	0	0	0	0	7	0	0	0	0	0	0	0	4	0	0	0	0	140	0	0	0	0	766	0	0	1	0	0	0	0	0	37	0	0	0	0	0	0	63683	0	0	0	0	0	0
256	633985	0	0	0	0	0	0	0	9	0	0	0	0	1	0	0	337	0	0	0	0	31	0	0	0	0	351	0	0	0	0	0	0	0	0	1260	0	0	0	0	0	0	55438	0	0	0	0	0	0
257	700789	0	0	0	0	0	0	0	8	0	0	0	0	18	0	0	13	0	0	0	0	139	0	0	0	0	2	1	0	0	0	0	0	0	0	41	0	0	0	0	0	0	47492	0	0	0	0	0	0
258	386097	0	0	1	0	0	0	0	3	0	0	0	0	10	0	0	4	0	0	0	0	36	0	0	0	0	944	0	0	0	0	0	0	0	0	43057	0	0	0	0	0	0	74618	0	0	0	0	0	0
259	865645	0	0	0	0	0	0	0	10	0	0	0	0	1	0	0	0	0	0	0	0	25	0	0	0	0	1580	0	0	0	0	0	0	0	0	14309	0	0	0	0	0	0	54766	0	0	0	0	0	0
260	493001	0	0	0	0	0	0	0	9	0	0	0	1	1	0	0	77	0	0	0	0	31	0	0	0	0	1437	0	0	0	0	0	0	0	0	17492	0	0	0	0	0	0	104748	0	0	0	0	0	0
261	1073872	0	0	0	0	0	0	0	5	0	0	0	0	0	0	0	34	0	0	0	0	719	0	0	0	0	1976	0	0	0	0	0	0	0	0	21	0	0	0	0	0	0	187192	0	0	0	0	0	0
262	439240	0	1	1	0	0	0	0	3	0	0	0	2	8	0	0	180	0	0	0	0	59	0	0	0	0	1029	0	0	0	0	0	0	0	0	5264	0	0	0	0	0	0	67958	0	0	0	0	0	0
263	295374	0	1	0	0	0	0	0	4	0	0	0	0	0	0	0	174	0	0	0	0	75	0	0	0	0	119	0	0	0	0	0	1	0	0	2091	0	0	0	0	0	0	35817	0	0	0	0	0	0
264	866273	0	0	0	0	0	0	0	2	0	0	0	0	0	0	0	31	0	0	0	0	142	0	0	0	0	2693	0	0	0	0	0	0	0	0	10951	0	0	0	0	0	0	49127	0	0	0	0	0	0
265	346231	0	6	0	0	0	0	0	0	0	0	0	1	0	0	0	12	0	0	0	0	65	0	0	0	0	643	0	0	0	0	0	1	0	0	759	0	0	0	0	0	0	25674	0	0	0	0	0	0
266	796610	0	0	1	0	0	0	0	5	0	0	0	1	3	0	0	24	0	0	0	0	31	0	0	0	0	1964	0	0	0	0	0	7	0	0	64010	0	0	0	0	0	0	41941	0	0	0	0	0	0
267	496933	0	1	0	0	0	0	0	2	0	0	0	0	0	0	0	101	0	0	0	0	48	0	0	0	0	214	0	0	0	0	1	0	0	0	10666	0	0	0	0	0	0	68313	0	0	0	0	0	0
268	819885	0	3	0	0	0	0	0	14	0	0	0	1	7	0	0	43	0	0	0	0	839	0	0	0	0	2603	0	0	0	0	0	0	0	0	97734	0	0	0	0	0	0	12154	0	0	0	0	0	0
269	459517	0	0	0	0	0	0	0	2	0	0	0	0	0	0	0	574	0	0	0	0	176	0	0	0	0	2077	0	0	0	0	0	0	0	0	9455	0	0	0	0	0	0	67	0	0	1	0	0	0
270	772342	0	0	2	0	0	0	0	7	0	0	0	0	7	0	0	6	0	0	0	0	118	0	0	0	0	2678	0	0	0	0	0	0	0	0	732	0	0	0	0	0	0	46661	0	0	0	0	0	0
271	791072	0	0	1	0	0	0	0	8	0	0	0	1	0	0	0	98	0	0	0	0	229	0	0	0	0	4513	0	0	0	0	0	0	0	0	50580	0	0	0	0	0	0	18674	0	0	0	0	0	0
272	1055970	0	10	0	0	0	0	0	9	0	0	0	0	0	0	0	358	0	0	0	0	434	0	0	0	0	1671	0	0	0	0	0	1	0	0	5478	0	0	0	0	0	0	22218	0	0	0	0	0	0
273	1020969	0	0	1	0	0	0	0	10876	0	0	0	0	0	0	0	16	0	0	0	0	87	0	0	0	0	3252	0	0	0	0	0	0	0	0	29	0	0	0	0	0	0	84310	0	0	0	0	0	1
274	914608	0	0	1	0	0	0	0	2	0	0	0	0	34	0	0	71	0	0	0	0	224	0	0	0	0	2641	0	0	0	0	0	0	0	0	26250	0	0	0	0	0	0	57261	0	0	0	0	0	0
275	558340	0	2	0	0	0	0	0	0	0	0	0	0	3	0	0	261	0	0	0	0	149	0	0	0	0	335	0	0	0	0	0	0	0	0	30	0	0	0	0	0	0	62204	0	0	0	0	0	0
276	1101921	0	2	0	0	0	0	0	1	0	0	0	0	2	0	0	3	0	0	0	0	327	0	0	0	0	573	0	0	0	0	0	0	0	0	30	0	0	0	0	0	0	18078	0	0	0	0	0	0
277	700806	0	0	0	0	0	0	0	4546	0	0	0	0	3	0	0	10	0	0	0	0	8	0	0	0	0	1942	0	0	0	0	0	0	0	0	25093	0	0	0	0	0	0	142391	0	0	0	0	0	0
278	426454	0	0	0	0	0	0	0	41024	0	0	0	0	1	0	0	318	0	0	0	0	123	0	0	0	0	1	7	0	0	0	0	0	0	0	14	0	0	0	0	0	0	44229	0	0	0	0	0	0
279	544350	0	0	0	0	0	0	0	8	0	0	0	0	0	0	0	583	0	0	0	0	123	0	0	0	0	730	0	0	0	0	0	0	0	0	22	0	0	1	0	0	0	22336	0	0	1	0	0	0
280	352658	0	0	0	0	0	0	0	1	0	0	0	0	0	0	0	121	0	0	0	0	85	0	0	0	0	621	0	0	0	0	0	0	0	0	15	0	0	0	0	0	0	14418	0	0	0	0	0	0
281	411100	0	0	0	0	0	0	0	1	0	0	0	10	1	0	0	2	0	0	0	0	112	0	0	0	0	200	0	0	0	0	0	5	0	0	30413	0	0	0	1	0	0	40302	0	0	0	0	0	0
282	420299	0	0	0	0	0	0	1	1	0	0	0	0	1	0	0	5	0	0	0	0	111	0	0	0	0	226	0	0	0	0	0	0	0	0	22	0	0	0	0	0	0	24382	0	0	0	0	0	0
283	647524	0	0	0	0	0	0	3	0	0	0	0	0	4	0	0	38	0	0	0	0	273	0	0	0	0	1855	0	0	0	0	0	0	0	0	3960	0	0	0	0	0	0	50546	0	0	0	0	0	0
284	675377	0	0	0	0	0	0	1	0	0	0	0	0	1	0	0	6	0	0	0	0	100	0	0	0	0	361	0	0	0	0	0	0	0	0	14860	0	0	1	0	0	0	50298	0	0	0	0	0	0
285	861483	0	0	0	0	0	0	0	1579	0	0	0	10	1	0	0	793	0	0	0	0	240	0	0	0	0	2854	0	0	0	0	0	0	0	0	405	0	0	0	0	0	0	16858	0	0	0	0	1	0
286	589591	0	0	0	0	0	0	0	2442	0	0	0	8	0	0	0	32	0	0	0	0	59	0	0	0	0	1206	0	0	0	0	0	0	0	0	896	0	0	0	0	0	0	31595	0	0	0	0	0	1
287	754679	0	0	0	0	0	0	0	7	0	0	0	14	1	0	0	2103	0	0	0	0	54	0	0	0	0	739	0	0	0	0	1	0	0	0	17	0	0	0	0	0	0	97890	0	0	0	0	0	0
288	729209	0	1	0	0	0	0	0	0	0	0	0	6	0	0	0	6642	0	0	0	0	37	0	0	0	0	13	0	0	0	0	0	1	0	0	25	0	0	0	0	0	0	3002	0	0	0	0	0	0
289	735821	0	0	1	0	0	0	0	11	0	0	0	0	15	0	0	29	0	0	0	0	313	0	0	0	0	8958	0	0	0	0	0	0	0	0	27	0	0	0	0	0	0	54684	0	0	0	0	0	0
290	438777	0	0	1	0	0	0	0	3	0	0	0	1	2	0	0	92	1	0	0	0	221	0	0	0	0	4926	0	0	0	0	0	0	0	0	13	0	0	0	0	0	0	76	0	0	0	0	0	0
291	465795	0	2	0	0	0	0	0	9	0	0	0	0	20	0	0	9	0	0	0	0	234	0	0	0	0	3599	0	0	0	0	0	1	0	0	27	0	0	0	0	0	0	36165	0	0	0	0	0	0
292	670385	0	1	0	0	0	0	0	7	0	0	0	0	9	0	0	155	0	0	0	0	256	0	0	0	0	12965	0	0	3	0	0	0	0	0	35	0	0	0	0	0	0	34045	0	0	0	0	0	0
293	508427	0	14	1	0	0	0	0	6	0	0	0	0	2	0	0	47	1	0	0	0	138	0	0	0	0	1604	0	0	0	0	0	1	0	0	371256	0	0	0	0	0	0	25970	0	0	1	0	0	0
294	959458	0	0	2	0	0	0	0	3519	0	0	0	2	2	0	0	107	0	0	0	0	183	0	0	0	0	10399	1	0	0	0	0	0	0	0	666	0	0	0	0	0	0	22610	0	0	0	0	0	0
295	949244	0	0	0	0	0	0	0	7	0	0	0	0	4	0	0	1781	0	0	0	0	134	0	0	0	0	863	0	0	1	0	0	0	0	0	4852	0	0	0	0	0	0	38130	0	0	0	0	0	0
296	557298	0	0	0	0	0	0	0	7	0	0	0	0	0	0	0	569	0	0	0	0	18	0	0	0	0	393	0	0	0	0	0	0	0	0	8479	0	0	0	0	0	0	29536	0	0	0	0	0	0
297	1050622	0	3	0	0	0	0	0	9	0	0	0	2	4	0	0	230	0	0	0	0	205	0	0	0	0	6812	0	0	0	0	0	0	0	0	17398	0	0	0	0	0	0	42137	0	0	0	0	0	0
298	382593	0	2	0	0	0	0	0	0	0	0	0	1	1	0	0	1304	0	0	0	0	173	0	0	0	0	419	0	0	0	0	1	0	0	0	5618	0	0	0	0	0	0	25048	0	0	0	0	0	0
299	579429	0	0	0	0	0	0	0	3	0	0	0	1	1	0	0	4	0	0	0	0	66	0	0	0	0	635	0	0	0	0	0	0	0	0	35089	0	0	0	0	0	0	78908	0	0	0	0	0	0
300	782607	0	0	2	0	0	0	0	11	0	0	0	11	1	0	0	102	0	0	0	0	97	0	0	0	0	2120	0	0	0	0	0	1	0	0	179712	0	0	0	0	0	0	124757	0	0	0	0	0	0
301	223779	0	1	0	0	0	0	0	0	0	0	0	0	1	0	0	0	0	0	0	0	32	0	0	0	0	104	0	0	0	0	0	0	0	0	32453	0	0	0	0	0	0	28715	0	0	0	0	0	0
302	581609	0	1	0	0	0	0	0	0	0	0	0	0	0	0	0	280	0	0	0	0	84	0	0	0	0	2001	0	0	0	0	0	0	0	0	14463	0	0	0	0	0	0	61102	0	0	0	0	0	0
303	360278	0	1	0	0	0	0	0	0	0	0	0	0	0	0	0	5	0	0	0	0	65	0	0	0	0	1068	0	0	0	0	0	0	0	0	16290	0	0	0	0	0	0	52305	0	0	0	0	0	0
304	1180304	0	0	4	0	0	0	0	1	0	0	0	1	2	0	0	91	0	0	0	0	324	0	0	0	0	1626	0	0	0	0	0	0	0	0	8454	0	0	0	0	0	0	44065	0	0	0	0	0	0
305	481611	0	2	0	0	0	0	0	4	0	0	0	0	0	0	0	266	0	0	0	0	78	0	0	0	0	1155	0	0	0	0	2	0	0	0	25770	0	0	0	0	0	0	44680	0	0	0	0	0	0
306	708745	0	1	0	0	0	0	0	0	0	0	0	0	1	0	0	235	0	0	0	0	80	0	0	0	0	1070	0	0	0	0	0	0	0	0	7281	0	0	0	0	0	0	49787	0	0	0	0	0	0
307	799105	0	0	0	0	0	0	9	0	0	0	0	18	0	0	0	11	0	0	0	0	104	0	0	0	0	402	0	0	0	0	0	0	0	0	32518	0	0	0	0	0	0	91510	0	0	0	0	0	1
308	884738	0	37	0	0	0	0	0	5	0	0	0	0	0	0	0	15289	0	0	0	0	526	0	0	0	0	1314	0	0	0	0	1	0	0	0	408	0	0	0	0	0	0	28028	0	0	0	0	0	0
309	700557	0	46	0	0	0	0	0	5	0	0	0	0	2	0	0	1542	0	0	0	0	244	0	0	0	0	1195	0	0	0	0	1	0	0	0	961	0	0	0	0	0	0	10647	0	0	0	0	0	0
310	1354196	0	0	2	0	0	0	0	1	0	0	0	0	9	0	0	327	0	0	0	0	129	0	0	0	0	1148	0	0	0	0	0	0	0	0	3649	0	0	0	0	1	0	137320	0	0	0	0	0	0
311	1160246	0	1	2	0	0	0	0	0	0	0	0	0	4	0	0	668	1	0	0	0	214	0	0	0	0	1254	0	0	0	0	0	0	0	0	59058	0	0	0	0	0	0	228660	0	0	0	0	0	0
312	578942	0	1	0	0	0	0	0	7	0	0	0	26	0	0	0	219	0	0	0	0	22	0	0	0	0	1029	0	0	0	0	0	1	0	0	18432	0	0	0	0	0	0	42898	0	0	0	0	0	0
313	475782	0	0	0	0	0	0	0	6	0	0	0	0	0	0	0	43	0	0	0	0	40	0	0	0	0	721	0	0	0	0	0	0	0	0	7283	0	0	0	0	0	0	22302	0	0	0	0	0	0
314	887509	0	0	1	0	0	0	0	0	0	0	0	0	2	0	0	19	0	0	0	0	341	0	0	0	0	2855	0	0	0	0	0	0	0	0	31331	0	0	0	0	0	0	25946	0	0	0	0	0	0
315	339340	0	2	0	0	0	0	0	1	0	0	0	0	1	0	0	13	0	0	0	0	127	0	0	0	0	716	0	0	0	0	0	0	0	0	233273	0	0	0	0	0	0	91696	0	0	0	0	0	0
316	516670	0	1	0	0	0	0	0	2	0	0	0	0	13	0	0	19	0	0	0	0	347	0	0	0	0	1	0	0	0	0	0	0	0	0	107026	0	0	0	0	1	0	81	0	0	0	0	0	0
317	22400	0	9	0	0	0	0	1	0	0	0	0	0	11	0	0	23	0	0	0	0	601	0	0	0	0	10	0	0	0	0	0	0	0	0	2	0	0	0	0	1	0	4	0	0	11	0	0	0
318	260262	0	0	0	0	0	0	0	4927	0	0	0	1	4	0	0	3	0	0	0	0	1329	0	0	0	0	1104	2	0	0	0	0	0	1	0	2	0	0	0	0	0	0	2	1	0	3	0	0	0
319	115338	0	0	0	0	0	0	0	10822	0	0	0	3	3	0	0	399	0	0	0	0	108	0	0	0	0	2011	0	0	1	0	0	0	0	0	3325	0	0	0	0	0	0	11634	0	0	4	0	0	0
320	230852	0	1	0	0	0	0	0	3773	0	0	0	0	9	0	0	1054	0	0	0	0	44	1	0	0	0	8511	0	0	0	0	20	0	0	0	266	0	0	0	0	0	0	3	0	0	0	0	0	1
321	387811	0	6	0	0	0	0	0	38	0	0	0	3	8	0	0	879	0	0	0	0	66	0	0	0	0	2955	0	0	3	0	3	0	0	0	0	0	0	0	0	0	0	11301	0	0	18	0	0	0
322	519089	0	1	0	0	0	0	0	648	0	0	0	1	12	0	0	103	0	0	0	0	202	9	0	0	0	15325	0	1	2	0	0	0	1	0	21318	0	0	0	0	2	0	4153	0	0	1	0	0	0
323	690056	0	12	0	0	0	0	0	1	0	0	0	0	12	0	0	2921	0	0	0	1	93	0	0	0	0	3642	0	0	0	0	6	0	0	0	115	0	0	0	0	0	0	248	0	0	1	0	0	0
324	179674	0	169	0	44	0	0	0	4	0	0	0	0	10	0	0	33504	0	0	0	0	786	0	0	0	0	1308	0	1	9	0	459	0	0	0	16	0	0	0	0	0	0	53	1	0	7	0	0	0
325	762777	0	0	0	0	0	0	0	1	0	0	0	0	4	0	0	25464	0	0	0	0	359	0	0	0	0	12573	0	0	0	0	283	1	0	0	6	0	0	0	0	0	0	1732	0	0	2	0	0	0
326	382257	0	0	0	0	0	0	1	4	0	0	0	0	0	0	0	556	1	0	0	0	178	0	0	0	0	1243	0	0	0	0	4	0	0	0	66	0	0	0	1	0	0	24	0	0	0	0	0	0
327	1001520	0	3	0	0	0	0	0	0	0	0	0	3	3	0	0	48	0	0	0	0	342	0	0	0	0	17440	0	0	0	0	5	0	0	0	14280	0	0	0	0	0	0	1233	1	0	1	0	0	0
328	105408	0	0	0	0	0	0	1	0	0	0	0	0	1812	0	0	26333	0	0	0	0	3	0	2	1	0	9	0	0	2	0	0	0	0	1	11	0	0	0	0	0	0	6	0	0	79	0	0	0
329	710281	0	4	0	0	0	0	0	4	0	0	0	1	4	0	0	24042	0	0	0	0	210	0	0	0	0	2877	5	0	1	0	13	0	0	0	4	0	1	0	4	0	0	142	1	0	25	0	0	0
330	810042	0	1	2	0	1	0	0	1	0	0	1	0	5	0	0	363	0	0	0	0	58	0	0	0	0	9517	0	0	0	0	0	0	0	0	80	0	0	0	0	1	0	2325	0	0	0	0	0	0
331	425023	0	0	2	0	0	0	1	4	0	0	0	1	5	0	0	494	0	0	0	0	116	0	0	0	0	3049	1	0	0	0	9	0	0	0	23	0	0	0	9	0	0	380	0	0	6	0	0	1
332	377903	0	2	0	0	0	0	0	0	0	0	0	0	4	0	0	91	0	0	0	0	267	0	0	0	0	3359	0	0	0	0	1	0	0	0	45	0	0	0	0	0	0	316	0	0	0	0	0	0
333	220061	0	1	0	0	0	0	1	6	0	0	0	0	4	0	0	28	0	0	0	0	345	0	0	0	0	1664	0	0	0	0	0	0	0	0	0	0	0	0	0	0	0	35	0	0	2	0	0	0
334	533595	0	1	1	0	0	0	2	5	0	0	0	2	0	0	0	746	0	0	0	0	555	4	0	0	0	10525	0	0	1	0	15	1	0	1	21	0	0	0	89	0	0	253	0	0	9	0	0	0
335	606393	0	2	0	0	0	0	0	1	0	0	0	1	19	0	0	346	0	0	0	0	86	0	0	0	0	4871	0	0	0	0	14	0	0	0	851	0	0	0	0	0	0	827	0	0	0	1	0	0
336	525350	0	0	0	0	0	0	1	0	1	0	0	2	8	0	0	17	0	0	0	0	86	0	0	0	0	6727	3	0	1	0	0	0	0	0	139	0	0	0	0	2	0	210	0	0	9	0	1	0
337	339930	0	1	0	0	0	0	0	11	0	0	0	0	4	0	0	13073	0	0	0	0	1257	0	0	0	0	7833	0	0	3	0	33	0	0	0	3	0	0	1	0	0	0	86	0	0	4	0	0	1
338	691675	0	2	3	0	1	0	6	4	0	0	0	0	1556	0	0	14	0	0	0	0	46	0	0	0	0	2427	2	0	0	0	0	0	0	0	502	0	0	0	0	0	0	961	0	0	2	0	0	0
339	726672	0	1	0	0	0	0	0	4	0	0	0	1	62161	0	0	70	0	1	1	0	92	5	1	0	0	6883	1	4	1	0	0	0	0	1	9	0	0	2	0	0	3	174	0	0	269	0	2	0
340	263570	0	62	0	0	0	1	2	0	0	0	0	0	37	0	0	15673	0	0	0	0	444	0	0	0	0	1039	0	0	1	0	143	0	0	0	0	0	0	0	0	0	0	28	0	0	0	0	0	0
341	36762	1	3	0	0	0	0	0	2407	0	1	0	241	6	0	0	584	0	0	0	2	166	6	121	0	0	1349	0	13	0	0	8	83	1	2	0	0	0	0	0	11	0	14	0	0	1	0	0	0
342	1159346	0	9	0	0	0	0	0	1	0	0	0	1	8	0	0	81	0	0	0	1	518	0	0	0	0	24930	0	0	2	0	0	0	0	0	2	0	0	0	0	0	0	4282	0	0	3	0	0	2
343	497024	0	34	0	0	0	0	0	5	0	0	0	10	1	0	0	1	0	0	0	0	453	0	0	0	0	1604	0	0	0	0	0	0	0	0	3	0	0	0	0	0	0	333	0	0	7	0	0	0
344	1224112	0	61	2	0	0	1	0	6	0	0	0	1	1	0	0	1357	0	0	0	0	3430	0	0	0	0	26728	0	1	0	0	3	0	0	0	9079	0	0	0	19	0	3	16376	0	0	74	0	1	4
345	264208	0	0	0	0	0	0	0	2	0	0	0	0	3	0	0	10	0	0	0	0	14	0	0	0	0	2907	0	0	0	0	0	1	0	0	12869	0	0	0	27	1	0	954	0	0	0	0	0	0
346	983814	0	5	1	0	0	0	1	4	0	0	0	0	7	0	0	2381	0	0	0	0	986	0	0	0	1	7691	0	0	1	0	36	0	0	1	21	0	0	0	0	0	0	373	0	0	49	0	0	0
347	209377	0	1	0	0	0	0	0	0	1	1	0	12	2	1	0	5421	0	0	0	0	47	40	4	0	0	5553	0	0	0	0	4	0	0	0	181	0	0	0	0	0	0	6	0	0	0	0	0	0
348	1585100	0	7	2	0	0	1	0	3	0	0	0	1	130201	0	0	181	0	0	0	0	108	0	2	0	0	4685	2	0	7	0	2	2	0	2	24	0	0	1	0	3	5	635	0	0	443	0	0	0
349	418303	0	11	0	0	0	0	0	0	0	0	0	0	1	0	0	2502	0	0	0	0	181	0	0	0	0	2988	1	0	0	0	242	0	0	0	128	0	0	1	0	0	0	113	0	0	0	0	0	0
350	527361	0	0	2	0	0	0	0	0	0	0	0	0	5	0	0	14	0	0	0	0	109	0	0	0	0	9878	9	0	0	0	1	0	0	0	74	0	0	0	7	0	0	852	0	1	17	0	0	0
351	280027	0	4	0	0	1	0	0	0	0	0	0	1	6	0	0	433	0	0	0	0	92	0	0	0	0	5744	0	0	0	0	6	0	0	0	1280	0	0	0	0	0	0	1158	0	0	1	0	0	0
352	420145	0	5	0	0	0	0	0	0	0	0	0	0	1	0	0	697	0	0	0	0	181	0	0	0	0	7441	0	0	0	0	16	0	0	0	142	0	0	0	0	0	0	1517	0	0	1	0	0	0
353	358362	0	2	0	0	0	0	2	4	0	0	0	1	1	0	0	4356	0	0	0	0	79	0	0	0	0	3355	0	0	0	0	54	0	0	0	13	0	0	0	0	1	0	17	0	0	0	0	0	0
354	527290	0	0	1	0	0	0	3	0	0	0	0	0	6	0	0	2113	0	0	0	0	490	0	0	0	0	5292	0	0	0	0	16	0	0	0	2	0	0	0	0	0	0	1212	0	0	2	0	0	0
355	848673	0	4	7	0	0	0	1	6	0	0	0	2	10	0	0	286	0	0	0	0	257	0	0	1	0	13524	0	0	1	0	1	0	0	0	45	0	0	0	1	0	0	7399	0	0	0	0	0	0
356	1025423	0	10	0	5	0	0	1	3	0	0	0	0	42	0	0	291	0	0	0	0	811	0	0	0	0	16696	3	0	0	0	1	0	0	0	6080	0	0	0	0	0	0	838	0	0	13	0	0	1
357	544063	0	2	0	0	0	0	2	7	0	0	0	0	2	0	0	2259	1	0	0	0	297	0	0	0	0	7543	0	0	0	0	40	0	0	0	1	0	0	0	0	0	0	118	0	0	0	0	0	0
358	912428	0	1	0	0	0	0	0	1	0	0	0	2	13	1	0	37418	0	0	0	0	487	1	0	0	0	6154	1	0	0	0	86	0	0	0	128	0	0	0	0	0	0	71	0	0	3	0	0	2
359	140773	0	0	0	0	0	0	0	0	0	0	0	0	2	0	0	15	0	0	0	0	25	0	0	0	0	999	1	0	0	0	0	0	0	0	15	0	0	0	0	0	0	8	0	0	0	0	0	0
360	674220	0	0	1	0	0	0	0	10	0	0	0	0	2	0	0	1163	0	0	0	0	206	0	0	0	0	2556	0	0	0	0	19	0	0	0	944	0	0	0	0	0	0	469	0	0	0	0	0	0
361	560863	0	1	1	0	0	0	0	0	0	0	0	0	1	0	0	67	0	0	0	0	1	1	0	0	0	1079	0	0	0	0	1	0	0	0	10911	0	0	0	0	0	0	73	0	0	4	0	0	0
362	726831	0	1	1	0	0	0	3	1	0	0	0	1	14	0	0	88	0	0	0	0	4754	0	0	0	0	1815	0	0	2	0	11	0	0	0	3	0	0	0	0	0	0	221	0	0	1	0	0	1
363	332637	0	1	0	0	0	0	0	1276	0	0	0	0	7	0	0	5229	0	0	0	0	769	0	0	0	0	2317	0	0	0	0	0	0	0	0	0	0	0	0	0	0	0	0	1	0	5	0	0	0
364	406423	0	1	0	0	0	0	0	0	0	0	0	0	20	0	0	1425	0	0	0	0	97	0	0	0	0	1931	0	0	4	0	2	0	0	0	3	0	0	0	0	0	0	563	0	0	3	0	0	0
365	622020	0	2	1	0	0	0	0	0	0	0	0	1	28	0	0	383	0	0	0	0	79	0	0	0	0	3138	0	0	0	0	0	0	0	0	26189	0	0	2	0	0	0	5620	0	0	0	0	0	0
366	504253	0	4	4	0	0	0	1	0	0	0	0	1	78	0	0	117	0	0	0	0	278	0	0	0	0	3477	0	0	0	0	1	0	0	0	106	0	0	0	0	1	0	1217	0	0	1	0	0	0
367	481866	0	0	2	0	0	0	0	0	0	0	0	1	11	0	0	11	0	0	0	0	74	0	0	0	0	1770	0	0	0	0	4	0	0	0	9	0	0	0	0	0	0	212	0	0	0	0	0	0
368	374819	0	1	0	0	0	0	0	0	0	0	0	6	10	0	0	4	0	0	0	0	116	0	0	0	0	2053	0	0	0	0	2	0	0	0	10771	0	0	0	0	0	0	23452	0	0	0	0	0	0
369	332251	0	0	0	0	0	0	0	0	0	0	0	1	24	0	0	444	0	0	0	0	23	0	0	0	0	1345	0	0	0	0	0	0	0	0	2	0	0	0	0	0	0	48	0	0	0	0	0	0
370	635440	0	6	0	0	0	0	0	6	0	0	0	0	7	0	0	1721	0	0	0	0	120	0	0	0	0	2223	0	0	0	0	37	0	0	0	20	0	0	0	0	0	0	149	0	0	0	0	0	1
371	268329	0	0	0	0	0	1	1	6	0	0	0	0	1755	0	0	4	0	0	0	0	453	0	0	0	0	15	43	0	11	0	0	1	0	0	22	0	0	0	1	0	3	37	0	0	194	0	0	0
372	64547	0	3	0	0	0	0	0	9304	0	0	0	4	16	0	0	1524	0	0	0	0	149	0	0	0	0	2147	0	0	0	0	1	0	0	0	1570	0	0	0	0	0	0	4	0	0	2	0	0	0
373	168587	0	4	0	0	0	0	0	134535	0	0	0	13	11	0	0	2353	0	0	0	0	824	0	0	0	0	7	3	0	0	0	154	0	0	0	5	0	0	0	0	0	2	4	0	0	5	0	0	0
374	178025	0	0	1	0	0	0	0	0	0	0	0	0	14	0	0	746	0	0	0	0	61	0	0	0	0	1865	3	0	0	0	17	0	0	0	4	0	0	0	0	0	0	83	0	0	3	0	0	0
375	171742	0	4	0	0	0	0	0	134	0	0	0	0	43	0	0	960	0	0	0	0	28	0	0	0	0	759	0	0	0	0	2	0	1	0	1	0	0	0	0	0	0	2956	0	0	3	0	0	0
376	307709	0	5	0	0	0	0	0	0	0	0	0	0	14	0	0	641	0	0	0	0	29	0	0	0	0	1383	0	0	1	0	0	0	0	0	32477	0	0	0	0	0	0	2350	0	0	0	0	0	0
377	428824	0	5	0	0	0	0	0	5	0	0	0	0	75	0	0	1281	0	0	0	0	63	0	0	0	0	1500	0	0	1	0	5	0	0	0	43	0	0	0	0	0	0	7034	0	0	2	0	0	0
378	533222	0	0	0	27	0	0	2	5	0	0	0	4	447	0	0	5	0	0	0	0	15	0	0	0	0	18	0	0	0	0	0	1	0	9	2	0	0	0	0	0	0	39	0	0	2	0	0	0
379	142089	0	0	0	0	0	0	0	3	0	0	0	0	35	0	0	2	0	0	0	0	981	0	0	0	0	177	0	0	0	0	0	0	0	0	7816	0	0	0	0	0	0	1	0	0	4	0	0	0
380	667091	0	2	0	0	0	0	0	2	0	0	0	0	24	0	0	1611	0	0	0	0	64	0	0	0	0	5877	0	0	0	0	15	0	0	0	19531	0	0	0	0	0	0	135296	0	0	0	0	0	0
381	339806	0	3	0	0	0	0	0	132	0	0	0	0	26	0	0	135	0	0	0	1	98	0	0	0	0	1173	0	0	8	0	0	0	0	0	96	0	0	0	0	1	0	1915	0	0	48	0	0	0
382	219082	0	2	0	0	0	0	0	0	0	0	0	0	155	0	0	158	0	0	0	0	14	0	0	0	0	469	4	0	0	0	15	0	0	0	131	0	0	0	0	0	0	77	0	0	0	0	0	0
383	867414	0	10	0	0	0	0	43	5	0	0	0	5	198	0	0	649	0	0	0	0	383	1	0	0	0	3723	1	0	1	0	15	2	0	0	807	0	0	0	0	0	0	3713	0	0	7	0	0	0
384	471727	0	5	1	0	0	0	1	1	0	0	0	19	21	0	0	606	0	0	0	0	201	0	0	0	0	1895	0	0	0	0	30	0	0	0	4	0	0	0	0	1	0	3540	0	0	0	0	0	0
385	756494	0	4	3	0	0	1	65	9	0	0	0	0	86	0	0	2658	0	0	0	0	256	0	0	0	0	2718	2	0	1	0	31	1	0	0	56	0	0	0	0	0	3	21	0	0	27	0	0	0
386	213459	0	6	0	0	0	0	1	4	0	0	0	0	36	0	0	2421	0	0	0	0	193	0	0	0	0	586	0	0	0	0	81	1	0	0	0	0	0	0	0	0	0	174	0	0	0	0	0	0
387	396221	0	0	0	0	0	0	46	8	0	0	0	2	47	0	0	844	0	0	0	0	156	0	0	0	0	1348	0	0	0	0	857	4	0	0	0	0	0	0	2	0	0	46	0	0	6	0	0	0
388	265118	0	0	1	0	0	0	16	0	0	0	0	0	7	0	0	100	0	0	0	0	46	0	0	0	0	983	0	0	0	0	3	0	0	0	26	0	0	0	0	0	0	210	0	0	0	0	0	0
389	1026571	0	1	2	0	0	0	0	0	0	0	0	1	26	0	0	74	0	0	0	0	148	0	0	1	0	3179	0	0	1	0	1	1	0	0	7	0	0	2	0	0	0	3730	0	0	0	0	0	0
390	384888	0	2	1	0	0	0	0	0	0	0	0	0	11	0	0	436	0	0	0	0	59	0	0	0	0	1134	0	0	0	0	0	0	0	0	210	0	0	0	0	0	0	153	0	0	0	0	0	0
391	35852	0	0	0	0	0	0	0	0	0	0	0	0	112	0	0	6	0	0	0	0	349	0	0	0	0	7	15	0	0	1	0	1	0	0	4	0	0	0	0	0	0	29	0	0	12	0	0	0
392	273237	0	1	0	0	0	0	0	0	0	0	0	1	12	0	0	44	0	0	0	0	32	0	0	0	0	476	2	0	2	0	0	0	0	0	78	0	0	0	0	0	0	26967	0	0	15	0	0	0
393	340040	0	4	0	0	0	0	0	0	0	0	0	17	27	0	0	5221	0	0	0	0	161	0	0	0	0	636	1	0	1	0	78	0	0	0	1291	0	0	0	0	0	0	4344	0	0	0	0	0	0
394	133768	0	0	0	0	0	0	7	235	0	0	0	1	10	0	0	148	0	0	0	0	19	0	0	0	0	7	0	0	0	0	0	0	0	0	389	0	0	0	0	0	0	9704	0	0	1	0	0	0
395	250464	0	1	0	0	0	0	0	0	0	0	0	0	10	0	0	1180	0	0	0	0	73	0	0	0	0	1357	0	0	0	0	2	0	0	0	107	0	0	0	0	0	0	35	0	0	0	0	0	0
396	227412	0	0	0	1	0	0	0	2	0	0	0	0	4	0	0	1188	0	0	0	0	97	0	0	0	0	1014	1	0	0	0	18	0	0	0	0	0	0	0	0	0	0	148	0	0	1	0	0	1
397	387603	0	1	1	0	0	0	0	1	0	0	0	0	147	0	0	45	0	0	0	0	58	0	0	0	0	830	11	0	1	0	1	1	0	0	2	0	0	0	0	0	0	884	0	0	7	0	1	2
398	1018384	0	2	5	0	0	0	0	15	0	0	0	0	19	0	0	79	0	0	0	0	1057	0	0	0	0	6968	0	0	0	0	2	0	0	0	150	0	0	0	0	0	0	124	0	0	2	0	0	0
399	83511	0	0	0	0	0	0	0	0	0	0	0	0	1	0	0	452	0	0	0	0	57	0	0	0	0	231	2	0	0	0	0	0	0	0	1	0	0	0	0	0	1	256	0	0	7	0	0	0
400	19480	0	0	0	0	0	0	1	0	0	0	0	0	3620	0	0	402	0	0	0	0	238	0	0	0	0	12	0	0	2	0	1	0	0	0	1	0	0	0	0	0	0	187	1	0	6	0	0	0
401	201667	0	2	0	0	0	0	0	0	0	0	0	0	16	0	0	346	0	0	0	0	11	0	0	0	0	328	0	0	0	0	3	0	0	0	402	0	0	0	0	0	0	321	0	0	9	0	0	0
402	312704	0	0	0	0	0	0	0	0	0	0	0	0	49	0	0	664	0	0	0	0	115	0	0	0	0	2049	0	0	0	0	1	0	0	0	3	0	0	0	0	0	0	14	0	0	0	0	0	0
403	628879	0	1	0	0	0	0	0	0	0	0	0	14	379	0	0	297	0	0	0	0	82	0	0	0	0	1389	0	0	0	0	0	0	0	0	1	0	0	0	0	0	0	16998	0	0	0	0	0	0
404	374328	0	2	0	0	0	0	0	0	0	0	0	19	43	0	0	355	0	0	0	0	90	0	0	0	0	841	0	0	0	0	5	0	0	0	1400	0	0	0	0	0	0	34519	0	0	0	0	0	0
405	314859	0	0	0	0	0	0	0	0	0	0	0	0	7	0	0	129	0	0	0	0	153	1	0	0	0	1313	2	0	0	0	0	0	0	0	18	0	0	0	0	0	0	183	0	0	0	0	0	0
406	18252	0	7	0	0	0	0	0	0	0	0	0	0	28	0	0	999	0	0	0	0	620	0	0	0	0	2	9	0	0	0	9	0	0	0	17	0	0	0	0	0	1	4	0	5	7	0	0	0
407	11664	0	6	0	0	0	0	0	0	0	0	0	1	68	0	0	343	0	0	0	0	316	0	0	0	0	20	0	0	0	0	0	0	0	0	20	0	0	0	0	0	0	317	0	0	3	0	0	0
408	372863	0	0	0	0	0	0	0	0	0	0	0	0	22	0	0	38	0	0	0	0	12	0	0	0	0	778	1	0	0	0	0	0	0	0	38	0	0	0	0	0	0	265	0	0	1	0	0	0
409	659842	0	4	0	0	0	0	0	0	0	0	0	0	14	0	0	13978	0	0	0	0	30	0	0	0	0	2581	4	0	0	0	282	0	0	0	59	0	0	2	0	0	1	376	0	0	4	0	0	0
410	198276	0	0	0	0	0	0	0	3	0	0	0	0	1	0	0	316	0	0	0	0	13	0	0	0	0	663	2	0	1	0	15	0	0	0	1	0	0	0	0	0	0	35	0	0	12	0	0	0
411	371157	0	10	2	6	0	0	3	1	0	0	0	0	55	0	0	2483	0	0	0	0	160	0	0	0	0	2832	0	0	23	0	82	0	0	0	49	0	0	0	0	0	0	11	0	0	0	0	0	0
412	1009897	0	0	1	0	0	0	0	7	0	0	0	0	32	0	0	84	0	0	0	0	16	0	0	0	0	2590	0	0	1	0	5	0	0	0	117	0	0	1	0	2	0	199	0	0	0	0	0	0
413	467489	0	0	0	0	0	0	0	2	0	0	0	0	9	0	0	250	0	0	0	0	23	0	0	0	0	1457	0	0	0	0	0	0	0	0	2	0	0	0	0	0	0	13	0	0	1	0	0	0
414	153243	0	0	0	0	0	0	36	0	0	0	0	31	48	0	0	8891	0	0	0	0	69	0	0	0	0	295	1	0	1	0	11	2	0	0	3	0	0	0	1	0	0	1564	0	0	1	0	0	0
415	301882	0	1	0	0	0	0	0	0	0	0	0	1	17	0	0	3984	0	0	0	0	104	0	0	0	0	1199	0	0	0	0	20	0	0	0	32	0	0	0	0	0	0	296	0	0	0	0	0	0
416	201405	0	0	0	0	0	0	0	3	0	0	0	0	4	0	0	26	0	0	0	0	17	0	0	0	0	749	0	0	1	0	0	0	0	0	122	0	0	0	0	0	0	141	0	0	1	0	0	0
417	308567	0	21	0	0	0	0	0	0	0	0	0	3	0	0	0	6649	0	0	0	0	48	0	1	0	0	1185	0	0	0	0	21	0	0	0	2248	0	0	0	1	0	0	196	0	0	1	0	0	0
418	414999	0	1	0	0	0	0	0	1	0	0	0	0	1	0	0	3458	0	0	0	0	16	0	0	0	0	1604	0	0	0	0	50	0	0	0	1	0	0	0	0	0	0	192	0	0	0	0	0	0
419	531335	0	1	0	0	0	0	0	0	0	0	0	0	2	0	0	544	0	0	0	0	63	0	0	0	0	6695	0	0	0	0	61	0	0	0	2	0	0	0	1	0	0	2773	0	0	1	0	0	0
420	601542	0	2	0	0	0	0	0	0	0	0	0	0	0	0	0	9806	0	0	0	0	52	0	0	0	0	1851	0	0	1	0	3	0	0	0	136	0	0	0	0	0	0	382	0	0	0	0	0	0
421	13655	0	0	0	0	0	0	0	127	0	0	0	0	0	0	0	272	0	0	0	0	159	0	0	0	0	516	0	0	0	0	0	0	0	0	4	0	0	0	0	1	0	14	0	0	0	1	0	0
422	322912	0	0	0	0	0	0	0	0	0	0	0	0	0	0	0	5434	0	0	0	0	112	0	0	0	0	1643	0	0	0	0	3	0	0	0	29	0	0	0	0	0	0	699	0	0	0	0	0	0
423	140616	0	0	0	0	0	0	0	1	0	0	0	0	2	0	0	166	0	0	0	0	80	0	0	0	0	2222	0	0	0	0	2	0	0	0	0	0	0	0	0	0	0	1	0	0	0	0	0	0
424	115899	0	0	0	0	0	0	0	5216	0	0	0	0	1	0	0	26	0	0	0	0	123	0	0	0	0	791	1	0	0	0	1	0	0	0	0	0	0	0	0	0	0	2	0	0	1	0	0	0
425	536069	0	0	0	0	0	0	0	0	0	0	0	0	1	0	0	956	0	0	0	0	27	0	0	0	0	537	0	0	0	0	0	0	0	0	1810	0	0	0	0	0	0	942	0	0	1	0	0	0
426	244683	0	0	0	0	0	0	0	0	0	0	0	0	0	0	0	2346	0	0	0	0	70	0	0	0	0	1267	0	0	0	0	4	0	0	0	87	0	0	0	0	0	0	29	0	0	0	0	0	0
427	114361	0	0	0	0	0	0	0	0	0	0	0	0	1	0	0	5909	0	0	0	0	24	0	0	0	0	944	0	0	0	0	20	0	0	0	9	0	0	0	0	0	0	182	0	0	0	0	0	0
428	22793	0	8	0	0	0	0	0	0	0	0	0	0	8	1	0	12852	0	0	1	0	1243	3	0	0	0	1078	0	0	0	0	0	0	0	0	1	0	0	0	0	10	0	7	0	0	13	1	0	0
429	403693	0	0	0	0	0	0	0	1	0	0	0	0	0	0	0	9414	0	0	0	0	47	0	0	0	0	5491	0	0	2	0	1	0	0	0	0	0	0	0	0	1	0	8	0	0	0	0	0	0
430	241189	0	1	0	0	0	0	0	0	0	0	0	0	5	0	0	1565	0	0	0	0	19	0	0	0	0	495	0	0	0	0	10	0	0	0	85	0	0	0	0	0	0	9	0	0	3	0	0	0
431	581832	0	0	0	0	0	0	0	0	0	0	0	0	1	0	0	6716	0	0	0	0	64	0	0	0	0	2320	1	0	14	0	8	0	0	0	275	0	0	0	0	0	0	1308	0	0	0	0	0	0
432	338516	0	3	0	0	0	0	0	0	0	0	0	0	7	0	0	6833	0	0	0	0	39	0	0	0	0	1217	2	0	48	0	42	0	0	0	1	0	0	0	0	0	0	321	0	0	0	0	0	0
433	217169	0	3	0	0	0	0	0	1	0	0	0	0	0	0	0	25578	0	0	0	0	254	0	0	0	0	1300	0	0	0	0	19	0	0	0	3	0	0	0	0	0	0	23	0	0	0	0	0	0
434	329943	0	0	0	0	0	0	0	0	0	0	0	0	0	0	0	8227	0	0	0	0	29	0	0	0	0	2491	0	0	0	0	13	0	0	0	24	0	0	0	0	0	0	12	0	0	0	0	0	0
435	117580	0	27	0	0	0	0	0	0	0	0	0	1	12	0	1	29734	0	0	0	0	556	0	0	0	0	77	0	0	0	0	2	0	0	1	11	0	0	0	0	0	1	4	0	0	25	0	0	1
436	280396	0	4	0	0	0	0	0	0	0	0	0	0	5	0	0	179608	0	0	0	0	213	0	0	0	0	17	0	0	1	0	1	0	0	0	0	0	0	0	0	0	1	34	0	0	194	0	0	0
437	725566	0	0	0	0	0	0	0	0	0	0	0	0	0	0	0	868	0	0	0	0	63	0	0	0	0	3245	3	0	0	0	84	0	0	0	0	0	0	1	0	0	0	8	0	0	0	0	0	0
438	334711	0	0	0	0	0	0	0	0	0	0	0	0	0	0	0	11648	0	0	0	1	138	0	0	0	0	901	0	0	1	0	23	0	0	0	0	0	0	0	0	0	0	1151	0	0	0	0	0	0
439	563310	0	0	0	0	0	0	0	0	0	0	0	4	0	0	0	2989	0	0	0	0	83	0	0	0	0	3969	0	0	0	0	0	0	0	0	243	0	0	0	0	0	0	7670	0	0	0	0	0	1
440	809384	0	0	2	0	0	0	0	0	0	0	0	0	4	0	0	556	0	0	0	0	31	0	0	0	0	2939	0	0	3	0	0	0	0	0	3	0	0	0	0	0	0	87	0	0	0	0	0	0
441	464350	0	1	2	0	0	0	0	1	0	0	0	2	0	0	0	5752	0	0	0	0	110	0	0	0	0	2968	0	0	0	0	8	0	0	0	2	0	0	0	0	0	0	16206	0	0	0	0	0	0
442	750940	0	90	0	0	0	0	0	0	0	0	0	5	0	0	0	16480	0	0	0	0	343	0	0	0	0	1591	0	0	0	0	4	0	0	0	10815	0	0	0	0	0	0	70003	0	0	0	0	0	0
443	341467	0	3	0	0	0	0	0	1	0	0	0	0	0	0	0	2009	0	0	0	0	36	0	0	0	0	1300	0	0	1	0	0	0	0	0	4	0	0	0	0	0	0	9	0	0	2	0	0	0
444	302692	0	0	0	0	0	0	0	0	0	0	0	0	4	0	0	1106	0	0	0	0	319	0	0	0	0	2	0	0	1	0	1	0	0	0	0	0	0	0	0	0	0	6	0	0	9	0	0	0
445	261222	0	0	0	0	0	0	0	1	0	0	0	0	2	1	0	58	0	0	0	0	403	1	0	0	0	2	0	0	1	0	0	0	0	0	0	0	0	0	0	0	0	6	0	0	15	0	0	0
446	590168	0	2	0	0	0	0	0	0	0	0	0	0	0	0	0	12422	0	0	0	0	31	0	0	0	0	1538	0	0	0	0	17	0	0	0	1	0	0	0	2	0	0	3047	0	0	0	0	0	0
447	783621	0	3	1	0	0	0	0	0	0	0	0	0	2	0	0	5890	0	0	0	0	104	0	0	0	0	1737	0	0	9	0	139	0	0	0	11	0	0	0	0	0	0	1639	0	0	0	0	0	0
448	22759	0	0	0	0	0	0	0	0	0	0	0	0	1	0	0	1189	0	0	0	0	1071	0	0	0	0	1	0	0	1	0	1	0	0	0	0	0	0	0	0	0	0	4	1	0	22	0	1	0
449	24433	0	0	0	0	0	0	0	1	0	0	0	0	1	0	0	2842	0	0	0	0	947	0	0	0	0	4	0	0	1	0	0	0	0	0	0	0	0	0	0	0	0	8	0	0	16	0	0	0
450	43566	0	1	0	0	0	0	0	0	0	0	0	0	1	0	0	422	0	0	0	0	418	0	0	0	0	2	0	0	2	0	0	0	0	0	0	0	0	0	0	0	0	10	0	0	28	0	0	0
451	317483	0	0	0	0	0	0	0	4	0	0	0	0	0	0	0	2051	0	0	0	0	38	0	0	0	0	1253	1	0	0	0	5	0	0	0	4	0	0	0	0	0	0	15	0	0	0	0	0	0
452	291063	0	4	0	0	0	0	0	1	0	0	0	0	0	0	0	9980	0	0	0	0	208	0	0	0	0	1698	0	0	0	0	9	1	0	0	167	0	0	0	0	0	0	667	0	0	3	0	0	0
453	204907	0	2	0	0	0	0	0	0	0	0	0	0	0	0	0	4490	0	0	0	1	37	0	0	0	0	2027	0	0	1	0	0	0	0	0	1	0	0	0	0	0	0	6	0	0	1	0	0	0
454	116720	0	0	0	0	0	0	0	0	0	0	0	0	0	0	0	731	0	0	0	0	9	0	0	0	0	722	0	0	0	0	2	0	0	0	0	0	0	0	0	0	0	59	0	0	0	0	0	0
455	281788	0	6	0	0	0	0	0	0	0	0	0	4	1	0	0	22760	22	0	0	0	322	0	0	0	0	3014	0	0	1	0	374	0	0	0	5375	0	0	0	0	0	0	37	0	0	4	0	0	0
456	693126	0	0	0	0	0	0	0	0	0	0	0	0	9	0	0	1359	0	0	0	0	131	0	0	0	0	2316	1	0	0	0	1	0	0	0	1	0	0	0	1	0	0	3	0	0	0	0	0	0
457	462102	0	1	0	0	0	0	0	2	0	0	0	2	0	0	0	13765	0	0	0	0	24	0	1	0	0	567	0	0	7	0	311	0	0	0	1	0	0	0	0	0	0	1866	0	0	0	0	0	0
458	163172	0	14	0	0	0	0	0	0	0	0	0	0	0	0	0	4104	0	0	0	0	149	0	0	0	0	106	0	0	0	0	88	0	0	0	2	0	0	0	0	0	0	288	0	1	0	0	0	0
459	174887	0	407	0	0	0	0	0	0	0	0	0	0	4	0	0	29893	0	0	0	0	669	0	0	0	0	475	0	0	0	0	2572	1	0	0	3	0	0	0	0	0	0	286	0	0	1	0	0	0
460	176184	0	0	0	9	0	0	0	0	0	0	0	0	287	0	0	8	0	0	0	0	0	0	0	0	0	0	0	0	11158	0	0	0	0	0	0	0	0	0	0	0	40	1	0	0	108	0	0	0
461	686320	0	0	0	0	0	0	0	0	0	0	0	0	2	0	0	3981	0	0	0	0	222	0	0	0	0	3221	0	0	18	0	0	0	0	0	0	0	0	0	0	0	0	303	0	0	1	0	0	0
462	25234	0	0	0	0	0	0	0	0	0	0	0	0	8	0	0	19	0	0	0	0	8	0	0	0	0	6	0	0	2	0	3	0	0	0	4	0	0	0	0	0	0	57	0	0	10	0	0	0
463	4016	0	1	0	0	0	0	0	0	0	0	0	0	2	0	0	10	0	0	0	0	3	0	0	0	0	6	3	0	0	0	0	0	0	0	0	0	0	0	0	1	0	2	0	0	1	0	0	0
464	500515	0	4	0	0	0	0	0	0	0	0	0	0	1	0	0	12623	0	0	0	0	381	0	0	0	0	832	0	0	0	0	152	0	0	0	0	0	0	0	0	0	0	104	0	0	0	0	0	0
465	438358	0	34	0	0	0	0	0	0	0	0	0	7	0	0	0	1755	0	0	0	0	446	0	0	0	0	761	0	0	1	0	45	0	0	0	5	0	0	0	0	0	0	1730	0	0	0	0	0	0
466	321130	0	0	0	0	0	0	0	0	0	0	0	0	0	0	0	74	0	0	0	0	10	0	0	0	0	730	0	0	0	0	1	0	0	0	0	0	0	0	0	0	0	2	0	0	3	0	0	0
467	542352	0	2	1	0	0	0	0	1	0	0	0	0	0	0	0	772	0	0	0	0	41	0	0	0	0	1379	0	0	2	0	173	0	0	0	35	0	0	0	0	0	0	2579	0	0	4	0	0	0
468	63343	0	1	0	0	0	0	0	0	0	0	0	2	8	0	0	11798	0	0	0	0	339	0	0	0	0	1	0	0	0	0	0	0	0	0	0	0	0	0	0	0	0	1	0	0	2	0	0	0
469	31929	0	71	0	0	0	0	0	0	0	0	0	1	1	0	0	32084	0	0	0	0	1626	0	0	0	0	5	1	0	0	0	1	0	0	0	2	0	0	0	0	0	0	1	0	1	9	0	0	0
470	656984	0	1	4	0	0	0	0	0	0	0	0	0	1	0	0	2421	0	0	0	0	91	0	0	0	0	1904	0	0	1	0	88	0	0	0	2	0	0	0	0	0	0	39	0	0	0	0	0	0
471	45024	0	0	0	0	0	0	0	0	0	0	0	2	0	0	0	34	0	0	0	0	4	0	0	0	0	910	0	0	0	0	3	0	0	0	0	0	0	0	0	0	0	0	0	0	7	0	0	0
472	4936	0	0	0	0	0	0	0	0	0	0	0	0	7	0	0	27	0	0	0	0	11	0	0	0	0	93	0	0	0	0	6	0	0	0	0	0	0	0	0	0	0	0	0	0	1	0	0	0
473	494355	0	1	0	0	0	0	0	0	0	0	0	0	0	0	0	264	0	0	0	0	108	0	0	0	0	753	1	0	0	0	1	0	0	0	0	0	0	0	0	0	0	47	0	0	0	0	0	0
474	195349	0	0	0	0	0	0	0	1	0	0	0	0	0	0	0	713	0	0	0	0	66	0	0	0	0	729	0	0	0	0	1	0	0	0	0	0	0	0	0	0	0	925	0	0	0	0	0	0
475	28167	0	0	0	0	0	0	0	1	0	0	0	0	7485	0	0	8	0	0	0	0	1616	0	0	0	0	4310	6	0	1	0	0	0	0	0	0	0	0	0	0	1	1	12	0	1	22	0	0	0
476	27597	0	0	0	0	0	0	0	0	0	0	0	0	4511	0	0	114	0	0	0	0	883	0	0	0	0	2	0	0	5	0	1	0	0	0	0	0	0	0	0	0	0	8	0	0	22	0	0	0
477	616978	0	0	0	0	0	0	0	0	0	0	0	0	0	0	0	579	0	0	0	0	23	0	0	0	0	3755	0	0	1	0	1	0	0	0	6	0	0	0	0	0	0	362	0	0	0	0	0	0
478	563211	0	5	0	0	0	0	0	0	0	0	0	0	0	0	0	23702	0	0	0	0	56	0	0	0	0	1802	0	0	0	0	13	0	0	0	19	0	0	1	0	0	0	31612	0	0	0	0	0	0
479	193802	0	0	0	0	0	0	0	0	0	0	0	0	4	0	0	176	0	0	0	7	62	4	0	0	0	3663	0	0	0	0	0	1	0	1	6038	0	0	0	0	7	0	2195	0	0	0	0	0	0
480	257202	0	0	0	0	0	0	0	0	0	0	0	0	27	0	0	60	0	3	0	3	21	1	0	0	0	593	1	4	0	0	0	0	0	0	2421	0	0	0	0	6	0	1085	1	0	0	0	0	0
481	1190035	0	0	3	0	0	0	0	0	0	0	0	0	1	0	0	537	0	0	0	0	239	0	0	0	0	4345	0	0	0	0	0	3	0	0	1	0	0	0	0	0	0	17	1	0	0	0	0	0
482	90616	0	2	0	0	0	0	0	0	0	0	0	0	0	0	0	3379	0	0	0	1	105	0	0	0	0	1556	0	2	0	0	0	0	0	0	0	0	0	0	0	0	0	32	0	0	0	0	0	0
483	40868	0	1	0	0	0	0	0	0	0	0	0	0	1	0	0	931	0	0	0	0	134	0	0	0	0	684	1	0	0	0	0	0	0	0	5	0	0	0	0	0	0	23	0	0	0	0	0	0
484	660182	0	3	0	0	0	0	0	0	0	0	0	0	0	0	0	1556	0	0	0	0	79	0	0	0	0	4862	0	0	0	0	5	0	0	0	39	0	0	0	0	0	0	60	0	0	0	0	0	0
485	47037	0	1	0	0	0	0	0	0	0	0	0	1	6	0	0	174	0	0	0	0	118	0	0	0	0	2561	12	0	0	0	0	0	0	0	22	0	0	0	0	1	0	2	1	0	0	0	0	0
486	5336	0	1	0	0	0	0	0	0	0	0	0	0	4	0	0	6153	0	0	0	0	143	0	1	0	0	3	2	0	0	0	7	0	0	0	211	0	0	0	0	0	0	2	0	0	1	0	0	0
487	280310	0	1	0	0	0	0	0	1	0	0	0	0	1	0	0	12191	0	0	0	0	101	0	0	0	0	273	0	0	1	0	5	0	0	0	18	0	0	0	0	0	0	2	0	0	0	0	0	0
488	145020	0	3	0	0	0	0	0	0	0	0	0	9	3	0	0	2752	0	0	0	0	226	0	0	0	0	3331	0	0	0	0	8	0	1	0	666	0	0	0	0	0	0	432	0	0	0	0	0	0
489	1294	0	0	0	0	0	0	0	0	0	0	0	0	2	0	0	0	0	0	0	0	1	0	0	0	0	1035	0	0	0	0	0	0	0	0	5	0	0	0	0	0	0	14	0	0	1	0	0	0
490	330	0	0	0	0	0	0	0	0	0	0	0	0	1	0	0	1	0	0	0	0	0	0	0	0	0	69	0	0	0	0	0	0	0	0	4	0	0	0	0	0	0	26	0	0	0	0	0	0
491	435811	0	3	0	0	0	0	0	0	0	0	0	0	0	0	0	438	0	0	0	0	124	0	0	0	0	6678	0	0	0	0	2	0	0	0	10	0	0	0	0	0	0	23	0	0	0	0	0	0
492	46422	0	5	0	0	1	0	0	0	0	0	0	0	0	0	0	66900	0	0	0	0	987	0	0	0	0	6	0	0	0	0	8	0	0	0	34	0	0	0	0	0	0	3	0	0	3	0	0	0
493	2969	0	1	0	0	0	0	0	0	0	0	0	0	6	0	0	3114	0	0	0	1	561	0	0	0	0	1	1	0	0	0	1	0	0	0	5	0	0	0	0	0	0	16	0	0	0	0	0	0
494	488269	0	0	0	0	0	0	0	0	0	0	0	6	0	0	0	538	0	0	0	0	10	0	0	0	0	422	0	0	0	0	0	0	0	0	15527	0	0	0	0	0	0	878	0	0	0	0	0	0
495	20816	0	9	0	0	0	0	0	0	0	0	0	1	7	0	0	8219	0	0	0	0	50	0	0	0	0	5	0	0	7	0	331	0	0	0	5	0	0	0	0	0	0	2	0	0	0	0	0	0
496	176689	0	1	0	0	0	0	0	0	0	0	0	0	25	0	0	22447	0	0	0	0	348	0	0	0	0	5805	0	0	0	0	49	0	0	0	0	0	0	0	0	0	0	3	0	0	0	0	0	0
497	56180	0	0	0	0	0	0	0	0	0	0	0	0	6	0	0	126	0	0	0	0	88	0	0	0	0	1729	0	0	1	0	0	0	0	0	5	0	0	0	0	0	0	32	0	0	0	0	0	0
498	15047	0	0	0	0	0	0	0	5	0	0	0	0	1	0	0	2855	0	0	0	0	299	0	0	0	0	55	0	0	2	0	21	0	0	0	9	0	0	0	0	0	0	17	0	0	2	0	0	0
499	362816	0	0	0	0	0	0	0	0	0	0	0	0	0	0	0	11771	0	0	0	0	123	0	0	0	0	3052	0	0	0	0	260	0	0	0	38	0	0	0	0	0	0	66	0	0	0	0	0	0
500	151884	0	1	0	0	0	0	0	0	0	0	0	0	0	0	0	17904	0	0	0	0	103	0	0	0	0	2211	0	0	0	0	53	0	0	0	20	0	0	0	0	0	0	40	0	0	0	0	0	0
501	21818	0	3	0	0	0	0	0	44	0	0	0	0	0	0	0	244	0	0	0	0	58	0	0	0	0	921	0	0	0	0	1	0	0	0	27682	0	0	0	0	0	0	5286	0	0	5	0	0	0
502	8405	0	1	0	0	0	0	0	10770	0	0	0	0	0	0	0	4	0	0	0	0	0	0	0	0	0	415	0	0	0	0	0	0	0	0	1	0	0	0	0	0	0	0	0	0	6	0	0	0
503	485685	0	0	0	0	0	0	0	2	0	0	0	0	0	1	0	3761	0	0	0	0	30	0	0	0	0	438	6	0	0	0	1	1	0	0	5	0	0	0	0	1	0	588	0	0	0	0	0	0
504	367348	0	1	0	0	0	0	0	2	0	0	0	0	0	0	0	13327	0	0	0	0	180	0	0	0	0	1829	0	0	5	0	108	0	0	0	2	0	0	0	0	0	0	58	0	0	0	0	0	0
505	392665	0	3	0	0	0	0	0	0	0	0	0	0	1	0	0	5797	0	0	0	0	47	0	0	0	0	1847	0	0	0	0	8	0	0	0	0	0	0	0	0	0	0	5	0	0	0	0	0	0
506	393907	0	4	0	0	0	0	0	0	0	0	0	0	1	0	0	9715	0	0	0	0	277	0	0	0	0	7	0	0	0	0	0	0	0	0	1	0	0	0	0	0	0	0	0	0	0	0	0	0
507	631540	0	1	1	0	0	0	0	0	0	0	0	2	1	0	0	179	0	0	0	0	34	0	0	0	0	1436	0	0	0	0	11	0	0	0	0	0	0	0	0	0	0	375	0	0	0	0	0	0
508	741706	0	0	0	0	0	0	0	1	0	0	0	0	0	0	0	700	0	0	0	0	31	0	0	0	0	1856	0	0	5	0	17	0	0	0	0	0	0	0	0	0	0	1961	0	0	0	0	0	0
509	211625	0	33	0	0	0	0	0	1	0	0	0	2	0	0	0	807	0	0	0	0	388	0	0	0	0	2303	0	0	0	0	5	0	0	0	19	0	0	0	0	0	0	34	0	0	0	0	0	0
510	116220	0	7	0	0	0	0	0	1	0	0	0	0	0	0	0	1416	0	0	0	0	38	0	0	0	0	514	0	0	0	0	0	0	0	0	4	0	0	0	0	0	0	100	0	0	0	0	0	0
511	628465	0	0	0	0	0	0	0	3	0	0	0	0	0	0	0	63	0	0	0	0	13	0	0	0	0	1393	0	0	0	0	0	0	0	0	22	0	0	0	0	0	0	134	0	0	0	0	0	1
512	75172	0	1	0	0	0	0	0	4242	0	0	0	0	0	0	0	7634	0	0	0	0	40	0	0	0	0	346	0	0	0	0	56	0	0	0	34	0	0	0	0	0	0	23	0	0	0	0	0	0
513	140611	0	1	0	0	0	0	0	811	0	0	0	0	2	0	0	3986	0	0	0	0	27	0	0	0	0	574	0	0	0	0	10	0	0	0	47	0	0	0	0	0	0	93	0	0	0	0	0	0
514	227138	0	2	0	0	0	0	0	0	0	0	0	0	0	0	0	1599	0	0	0	0	12	0	0	0	0	491	2	0	0	0	0	0	0	0	0	0	0	0	0	0	0	8	0	0	0	0	0	0
515	459785	0	4	1	0	0	0	0	0	0	0	0	0	1	0	0	209	0	0	0	0	6	0	0	0	0	3540	0	0	0	0	0	0	0	0	2	0	0	0	0	0	0	2139	1	0	0	0	0	0
516	225175	0	1	0	0	0	0	0	0	0	0	0	0	1	0	0	1829	0	0	0	0	342	0	0	0	0	1398	0	0	0	0	0	0	0	0	1	0	0	0	0	0	0	0	0	0	10	0	0	0
517	292441	0	2	0	0	0	0	0	1	0	0	0	1	6	0	0	303	0	0	0	0	469	0	0	0	0	16	0	0	0	0	0	0	0	0	1	0	0	0	0	1	0	2	0	0	4	0	0	0
518	579770	0	4	0	0	0	0	0	2	0	0	0	0	1	0	0	1236	0	0	0	1	50	0	0	0	0	1825	0	0	0	0	10	0	0	0	62	0	0	0	0	0	0	43	0	0	1	0	0	0
519	304616	0	1	0	0	0	0	0	0	0	0	0	0	0	0	0	1748	0	0	0	0	16	0	0	0	0	1479	2	0	0	0	5	0	0	0	3882	0	0	0	0	0	0	4570	0	0	0	0	0	0
520	45037	0	5	0	0	0	0	0	1	0	0	0	2	2	0	0	3289	0	0	0	0	28	0	0	0	0	1246	0	0	0	0	0	0	0	0	0	0	0	0	0	0	0	1	0	0	0	0	0	0
521	86287	0	1	0	0	0	0	0	0	0	0	0	1	2	0	0	26891	0	0	0	0	138	0	0	0	0	1200	3	0	0	0	1	0	0	0	0	0	0	0	0	0	0	2	0	0	0	0	0	0
522	462209	0	1	1	0	0	0	0	0	0	0	0	0	1	0	0	2680	0	0	0	0	23	0	0	0	0	639	0	0	0	0	1	0	0	0	1	0	0	0	0	0	0	10	0	0	0	0	0	0
523	459784	0	0	2	0	0	0	0	0	0	0	0	0	4	0	0	590	0	0	0	0	23	0	0	0	0	847	0	0	0	0	12	0	0	0	24	0	0	0	0	0	0	330	0	0	0	0	0	0
524	111006	1	8	0	0	0	0	0	0	0	0	0	0	3	0	0	613	0	0	0	0	126	0	0	0	3	57	0	0	1	0	0	0	0	0	0	0	0	0	0	0	0	0	0	0	32	0	0	0
525	163080	0	4	0	0	0	0	0	0	0	0	0	1	4	0	0	874	0	0	0	0	54	0	0	0	0	808	0	0	0	0	0	0	0	0	1	0	0	0	0	0	0	29	0	0	2	0	0	0
526	240781	0	12	0	0	0	0	0	3	0	0	0	0	3	0	0	43583	0	0	0	0	392	0	0	0	0	820	0	0	1	0	7	0	0	0	6	0	0	0	0	0	0	55	0	0	1	0	0	0
527	543375	0	0	0	0	0	0	0	1	0	0	0	0	6	0	0	836	0	0	0	0	75	0	0	0	0	1557	0	0	0	0	1	0	0	0	5	0	0	0	0	0	0	757	0	0	0	0	0	0
528	208991	0	1	0	0	0	0	1	0	0	0	0	0	4	0	0	5471	0	0	0	0	233	0	0	0	0	1875	0	0	0	0	33	0	0	0	0	0	0	0	0	1	0	310	0	0	0	0	0	0
529	117680	0	2	0	0	0	0	0	0	0	0	0	0	0	0	0	1242	0	0	0	0	83	0	0	0	0	2105	0	0	0	0	2	0	0	0	4	0	0	0	0	0	0	82	0	0	1	0	0	0
530	395486	0	0	0	0	0	0	0	0	0	0	0	0	0	0	0	6255	0	0	0	0	43	0	0	0	0	3622	0	0	0	0	5	0	0	0	61	0	0	0	0	0	0	45	0	0	0	0	0	0
[truncated: 612 more columns]
