# Supplementary material for: Analysis of Microbiome Data in the Presence of Excess Zeros
Source: Front Microbiol. 2017 Nov 7;8:2114. doi: 10.3389/fmicb.2017.02114 (PMC5682008; doi:10.3389/fmicb.2017.02114)
Supplement: Supplementary file 1 [file Presentation1.ZIP › Rcode9_21_17/rel_ancom.txt]

$detected_microbes
  [1] "p__mixed.g__"                           "p__Firmicutes.g__Acetivibrio"          
  [3] "p__Proteobacteria.g__Achromobacter"     "p__Firmicutes.g__Acidaminococcus"      
  [5] "p__Proteobacteria.g__Acidovorax"        "p__Proteobacteria.g__Acinetobacter"    
  [7] "p__Proteobacteria.g__Actinobacillus"    "p__Actinobacteria.g__Actinomyces"      
  [9] "p__Actinobacteria.g__Adlercreutzia"     "p__Firmicutes.g__Aerococcus"           
 [11] "p__Proteobacteria.g__Aggregatibacter"   "p__Verrucomicrobia.g__Akkermansia"     
 [13] "p__Bacteroidetes.g__Alistipes"          "p__Proteobacteria.g__Alkalimonas"      
 [15] "p__Actinobacteria.g__Alloscardovia"     "p__Firmicutes.g__Anaerobacillus"       
 [17] "p__Firmicutes.g__Anaerococcus"          "p__Firmicutes.g__Anaerofustis"         
 [19] "p__Firmicutes.g__Anaerostipes"          "p__Firmicutes.g__Anaerotruncus"        
 [21] "p__Firmicutes.g__Anaerovorax"           "p__Proteobacteria.g__Aquamonas"        
 [23] "p__Actinobacteria.g__Arcanobacterium"   "p__Actinobacteria.g__Arthrobacter"     
 [25] "p__Tenericutes.g__Asteroleplasma"       "p__Actinobacteria.g__Atopobium"        
 [27] "p__Firmicutes.g__Bacillus"              "p__Bacteroidetes.g__Bacteroides"       
 [29] "p__Actinobacteria.g__Bifidobacterium"   "p__Proteobacteria.g__Bilophila"        
 [31] "p__Firmicutes.g__Blautia"               "p__Proteobacteria.g__Brachymonas"      
 [33] "p__Spirochaetes.g__Brachyspira"         "p__Proteobacteria.g__Brenneria"        
 [35] "p__Firmicutes.g__Brevibacillus"         "p__Tenericutes.g__Bulleidia"           
 [37] "p__Proteobacteria.g__Burkholderia"      "p__Proteobacteria.g__Buttiauxella"     
 [39] "p__Firmicutes.g__Butyrivibrio"          "p__Proteobacteria.g__Campylobacter"    
 #######################TRUNCATED##############################################

$structural_zeros
                                          Microbe US VEN MA
1                                    p__mixed.g__  1   1  1
2                        p__Planctomycetes.g__A17  0   0  0
3                    p__Firmicutes.g__Abiotrophia  1   1  1
4                    p__Firmicutes.g__Acetivibrio  1   1  1
5                p__Proteobacteria.g__Acetobacter  0   1  0
6                 p__Firmicutes.g__Acetobacterium  0   0  0
7                p__Proteobacteria.g__Achromatium  0   1  0
8              p__Proteobacteria.g__Achromobacter  1   1  0
9                p__Firmicutes.g__Acidaminococcus  1   1  1
10              p__Proteobacteria.g__Acidiphilium  0   0  0
11                 p__Proteobacteria.g__Acidisoma  0   0  0
12                p__Proteobacteria.g__Acidomonas  0   0  0
13                p__Proteobacteria.g__Acidovorax  1   1  1
14             p__Proteobacteria.g__Acinetobacter  1   1  1
15           p__Actinobacteria.g__Actinoallomurus  0   0  0
16         p__Actinobacteria.g__Actinoalloteichus  0   0  0
17            p__Proteobacteria.g__Actinobacillus  1   1  1
18             p__Actinobacteria.g__Actinobaculum  0   0  0
19            p__Actinobacteria.g__Actinocorallia  0   0  0
20          p__Actinobacteria.g__Actinokineospora  0   0  0
21              p__Actinobacteria.g__Actinomadura  0   0  1
22               p__Actinobacteria.g__Actinomyces  1   1  1
23         p__Actinobacteria.g__Actinomycetospora  0   1  0
24              p__Actinobacteria.g__Actinoplanes  0   1  0
25               p__Actinobacteria.g__Actinotalea  0   0  0
26              p__Bacteroidetes.g__Adhaeribacter  0   0  0
27             p__Actinobacteria.g__Adlercreutzia  1   1  1
28                    p__Firmicutes.g__Aerococcus  1   1  1
29             p__Actinobacteria.g__Aeromicrobium  0   1  0
30                 p__Proteobacteria.g__Aeromonas  1   1  1
31                    p__Proteobacteria.g__Afipia  0   0  0
32           p__Proteobacteria.g__Aggregatibacter  1   1  1
33             p__Proteobacteria.g__Agrobacterium  1   1  0
34                p__Actinobacteria.g__Agrococcus  0   0  0
35                 p__Actinobacteria.g__Agromyces  0   1  0
36              p__Verrucomicrobia.g__Akkermansia  1   1  1
37               p__Proteobacteria.g__Alcaligenes  0   0  0
38               p__Proteobacteria.g__Alcanivorax  0   0  0
39               p__Bacteroidetes.g__Algoriphagus  0   1  0
40            p__Proteobacteria.g__Alicycliphilus  0   1  0
#######################TRUNCATED##############################################
