# Supplementary material for: Analysis of Microbiome Data in the Presence of Excess Zeros
Source: Front Microbiol. 2017 Nov 7;8:2114. doi: 10.3389/fmicb.2017.02114 (PMC5682008; doi:10.3389/fmicb.2017.02114)
Supplement: Supplementary file 1 [file Presentation1.ZIP › Rcode9_21_17/sample_dat.csv]

	Sample.ID	p__mixed.g__	p__Firmicutes.g__Abiotrophia	p__Firmicutes.g__Acetivibrio	p__Proteobacteria.g__Achromobacter	p__Firmicutes.g__Acidaminococcus	p__Proteobacteria.g__Acidovorax	p__Proteobacteria.g__Acinetobacter	p__Proteobacteria.g__Actinobacillus	p__Actinobacteria.g__Actinomyces	p__Actinobacteria.g__Adlercreutzia	p__Firmicutes.g__Aerococcus	p__Proteobacteria.g__Aeromonas	p__Proteobacteria.g__Aggregatibacter	p__Proteobacteria.g__Agrobacterium	p__Verrucomicrobia.g__Akkermansia	p__Firmicutes.g__Alicyclobacillus	p__Proteobacteria.g__Alishewanella	p__Bacteroidetes.g__Alistipes	p__Proteobacteria.g__Alkalimonas	p__Tenericutes.g__Allobaculum	p__Actinobacteria.g__Alloscardovia	p__Firmicutes.g__Ammoniphilus	p__Firmicutes.g__Anaerobacillus	p__Firmicutes.g__Anaerococcus	p__Firmicutes.g__Anaerofustis	p__Firmicutes.g__Anaeroglobus	p__Firmicutes.g__Anaerostipes	p__Firmicutes.g__Anaerotruncus	p__Firmicutes.g__Anaerovorax	p__Firmicutes.g__Aneurinibacillus	p__Proteobacteria.g__Aquabacterium	p__Proteobacteria.g__Aquamonas	p__Proteobacteria.g__Aquitalea	p__Actinobacteria.g__Arcanobacterium	p__Actinobacteria.g__Arthrobacter	p__Tenericutes.g__Asteroleplasma	p__Actinobacteria.g__Atopobium	p__Proteobacteria.g__Averyella	p__Proteobacteria.g__Azohydromonas	p__Firmicutes.g__Bacillus	p__Bacteroidetes.g__Bacteroides	p__Proteobacteria.g__Balneimonas	p__Actinobacteria.g__Bifidobacterium	p__Proteobacteria.g__Bilophila	p__Firmicutes.g__Blautia	p__Actinobacteria.g__Brachybacterium	p__Proteobacteria.g__Brachymonas	p__Spirochaetes.g__Brachyspira
1	1	907218	5	16	1	1	2	5	23	71	238	1	1	1	1	50110	NA	1	63035	1	4	1	NA	1	23	10	NA	68	83	5	NA	1	1	1	1	1	NA	25	1	1	1	260555	NA	14607	126	19502	NA	1	NA
2	2	373674	2	1	1	1	1	2	2	44	491	1	1	1	1	2053	NA	1	26975	1	1	2	NA	1	9	8	NA	167	165	5	NA	1	1	1	1	1	NA	1	1	1	1	626611	NA	10150	6645	14187	NA	1	NA
3	3	1131234	1	8	1	3	1	1	1	157	3257	1	1	1	1	22990	NA	1	61323	1	1	17	NA	1	11	33	NA	49	146	1	NA	1	1	1	2	1	NA	17	1	1	1	112433	NA	9891	2	88441	NA	1	NA
4	4	991907	1	7	1	2	1	1	18	116	2324	1	1	1	4	8748	NA	1	52495	1	1	3	NA	1	14	22	NA	350	3399	1	NA	1	1	1	1	1	NA	6	1	1	3	244561	NA	4019	54	59959	NA	1	NA
5	5	1231018	1	1	1	1	1	5	3890	150	2020	1	1	1	1	51854	NA	1	119447	1	1	1	NA	1	17	10	NA	93	878	7	NA	1	1	1	1	1	NA	2	1	1	4	198181	NA	12760	27	27047	NA	1	NA
6	6	600207	1	6	1	1	1	15	4597	426	3312	1	1	1	1	178	NA	1	48216	1	1	1	NA	1	165	16	NA	30	547	9	NA	1	1	1	1	1	NA	1	1	1	1	436556	NA	51634	3452	23633	NA	1	NA
7	7	752265	1	5	1	1	2	1	188	114	336	2	1	1	1	60888	NA	1	30710	1	1	1	NA	4	8	124	NA	167	503	1	NA	1	1	1	1	2	NA	1	1	1	10	464770	NA	28838	5126	62794	NA	1	NA
8	8	629793	1	2	1	1	2	4	152	173	214	1	1	1	1	7	NA	1	15425	1	1	1	NA	1	46	23	NA	160	47	3	NA	1	2	1	1	1	NA	7	1	1	3	191940	NA	14065	782	21369	NA	1	NA
9	9	667451	1	1	1	1	1	1	35	754	1511	1	1	1	1	69	NA	1	4471	1	1	1	NA	1	109	100	NA	68	31	2	NA	1	1	1	2	1	NA	82	1	1	4	8256	NA	67095	126	61247	NA	1	NA
10	10	521436	1	1	1	156	1	1	341	171	2014	1	1	1	1	7724	NA	1	29053	1	1	1	NA	1	7	4	NA	77	45	3	NA	1	1	1	1	1	NA	25	1	1	2	62553	NA	37196	137	9997	NA	1	NA
11	11	569998	1	1	1	33	3	1	19	172	2093	1	1	1	1	67	NA	1	124327	1	1	1	NA	1	20	109	NA	39	912	1	NA	1	5	1	1	1	NA	31	1	1	7	442475	NA	126489	NA	28551	NA	1	NA
12	12	577976	1	2	1	2	1	1	283	114	75	1	1	1	1	33	NA	1	4866	3	1	1	NA	1	23	66	NA	332	3522	4	NA	1	1	1	1	1	NA	17	1	1	14	487444	NA	87586	6	61435	NA	1	NA
13	13	899117	1	1	1	8	1	1	105	88	3259	1	1	1	1	83683	NA	1	115465	1	4	1	NA	1	71	13	NA	23	17	2	NA	1	1	1	1	1	NA	10	1	1	8	97686	NA	212071	957	19553	NA	1	NA
14	14	658672	8	1	1	2	1	1	6	326	150	1	1	1	1	34	NA	1	13134	1	1	1	NA	1	69	65	NA	1500	18	1	NA	1	1	1	1	1	NA	46	1	1	4	619414	NA	159	5797	30190	NA	1	NA
15	15	684085	1	1	1	66	1	12	926	2010	717	1	1	1	1	27	NA	1	35300	2	1	1	NA	1	107	20	NA	79	134	1	NA	1	1	1	1	1	NA	75	1	1	1	274799	NA	69311	2754	55272	NA	1	NA
16	16	440802	2	1	1	64569	5	1	2750	91	5717	1	1	1	1	41	NA	1	8185	1	1	1	NA	1	50	7	NA	35	30	1	NA	1	10	1	1	1	NA	12	1	1	4	459341	NA	120445	5772	10166	NA	1	NA
17	17	1034987	1	22	1	1	1	8	2	90	116	1	1	1	1	1031	NA	1	31787	1	30	4	NA	1	21	131	NA	84	381	3	NA	1	1	1	1	1	NA	3	1	1	2	253903	NA	27560	304	54090	NA	1	NA
18	18	827549	1	7	1	2	1	4	10	89	1118	1	1	1	1	4264	NA	1	59725	1	1	6	NA	1	8	169	NA	359	481	1	NA	1	1	1	1	1	NA	13	1	1	6	601374	NA	5545	1111	37660	NA	1	NA
19	19	737464	1	3	1	2	4	1	2	136	828	1	1	1	1	77986	NA	1	144199	1	1	1	NA	1	50	237	NA	11	387	4	NA	1	1	1	1	4	NA	12	1	1	2	506214	NA	160	4314	71345	NA	1	NA
20	20	663217	1	11	1	1	1	1	7	126	2252	1	1	1	1	37993	NA	1	48896	1	1	5	NA	1	10	75	NA	10	652	1	NA	1	1	1	1	1	NA	1	1	1	7	153249	NA	367	4749	29080	NA	1	NA
21	21	696173	1	12	1	1	1	2	111	148	674	1	1	1	1	424	NA	1	53873	1	1	1	NA	1	23	56	NA	99	952	5	NA	1	1	1	1	1	NA	1	1	1	3	227483	NA	8880	2570	37943	NA	1	NA
22	22	496378	1	2	1	1	1	2	41	379	1128	1	1	1	1	12934	NA	1	53434	1	1	1	NA	1	1440	44	NA	114	368	21	NA	1	1	1	6	1	NA	17	1	1	6	565020	NA	2739	5896	26281	NA	1	NA
23	23	578862	1	5	1	8	1	1	1	575	1271	1	1	1	1	8098	NA	1	10572	1	1	1	NA	1	219	86	NA	13	58	10	NA	1	3	1	2	1	NA	151	1	1	6	126058	NA	97150	36	20415	NA	1	NA
24	24	705685	1	3	1	2	2	6	6	49	197	3	1	1	1	355	NA	1	32666	15	1	1	NA	4	33	34	NA	135	69	1	NA	1	1	1	2	1	NA	1	1	1	23	273473	NA	1019	2870	35723	NA	1	NA
25	25	264297	1	1	1	1	5	9	1	38	136	1	1	1	1	266	NA	1	32996	1	1	1	NA	1	11	4	NA	16	8	1	NA	1	3	1	1	1	NA	3	1	1	2	901083	NA	30920	28727	22710	NA	3	NA
26	26	287893	1	1	1	1	1	4	1	260	6	1	1	1	1	1764	NA	1	494	1	1	1	NA	1	222	2	NA	11	2	6	NA	1	1	1	1	1	NA	146	1	1	1	32062	NA	184	22	37258	NA	1	NA
27	27	411490	3	1	1	1	2	6	104	220	1330	1	1	1	1	22343	NA	1	20046	1	1	4	NA	1	5	42	NA	9	98	1	NA	1	2	1	1	1	NA	58	1	1	3	454798	NA	11897	5177	25451	NA	1	NA
28	28	722922	1	1	1	2	7	1	53	229	760	1	1	1	1	1379	NA	1	37016	1	2	1	NA	1	12	6	NA	197	313	4	NA	4	70	1	3	1	NA	2	1	1	4	201875	NA	5377	3611	35086	NA	2	NA
29	29	1058730	1	2	1	3	14	3	359	68	662	1	1	1	1	9232	NA	1	145469	1	1	2	NA	1	11	33	NA	237	431	1	NA	1	100	1	1	1	NA	4	1	1	3	476242	NA	59956	4482	14231	NA	9	NA
30	30	375654	1	1	1	3	1	1	498	44	150	1	1	1	1	14139	NA	1	30116	1	1	1	NA	1	10	7	NA	24	87	1	NA	1	1	1	1	1	NA	8	1	1	1	308359	NA	1006	4089	38411	NA	1	NA
31	31	312192	2	1	1	6	39	2	35928	645	26	1	1	1	1	78	NA	1	972	1	1	1	NA	1	506	2	NA	31	35	16	NA	1	388	1	3	1	NA	261	1	1	12	212342	NA	327146	131	5940	NA	11	NA
32	32	868460	1	1	1	1	1	1	4	158	1212	1	1	1	1	5788	NA	1	41835	1	1	1	NA	1	6	24	NA	3	52	1	NA	1	1	1	1	1	NA	18	1	1	7	146887	NA	103	52	80043	NA	1	NA
33	33	316295	2	1	1	2	1	3	1443	100	82	1	66	1	1	19	NA	1	48249	1	1	1	NA	1	25	108	NA	782	530	1	NA	1	1	1	1	1	NA	16	5	1	17	532979	NA	101386	2220	7430	NA	1	NA
34	34	433383	1	1	1	1	13	1	41	44	694	1	1	1	1	1424	NA	1	126780	1	1	1	NA	1	8	17	NA	8	437	1	NA	1	66	1	1	1	NA	1	1	1	4	689817	NA	41460	3571	6094	NA	2	NA
35	35	922228	1	1	1	1	1	1	122	35	1176	1	1	1	1	43722	NA	1	93210	1	1	1	NA	1	21	25	NA	20	177	4	NA	1	10	1	1	1	NA	1	1	1	2	235764	NA	44013	4719	24631	NA	1	NA
36	36	438419	1	1	1	1	1	1	1117	47	474	1	1	1	1	2094	NA	1	44293	1	1	1	NA	1	5	12	NA	253	61	4	NA	1	16	1	1	1	NA	1	1	1	2	144253	NA	42318	1510	21976	NA	2	NA
37	37	445088	1	1	1	1	16	1	1206	233	3	1	1	1	1	14	NA	1	35	1	1	1	NA	1	12	101	NA	20	806	1	NA	1	177	1	1	1	NA	6	1	1	3	937335	NA	11523	2	29218	NA	4	NA
38	38	638803	1	1	1	3	21	1	5920	27	235	1	1	2	1	864	NA	1	7336	1	1	1	NA	1	11	5	NA	10	57	1	NA	1	84	1	1	1	NA	1	1	1	3	320677	NA	709	3	18451	NA	4	NA
39	39	183490	1	1	1	1	1	1	637	178	69	1	1	1	1	192617	NA	1	1113	6	1	1	NA	14	6	2	NA	15	54	1	NA	1	2	1	1	1	NA	84	1	1	8	8591	NA	833108	127	3757	NA	1	NA
40	40	367616	21	1	1	665	1	1	2008	200	646	1	1	1	1	11301	NA	1	118130	1	1	1	NA	1	44	33	NA	89	205	3	NA	1	1	1	1	1	NA	13	1	1	1	507068	NA	48077	9205	12011	NA	1	NA
41	41	272333	1	1	1	49615	22	1	527	76	657	1	1	1	1	310	NA	1	14269	1	1	1	NA	1	13	2	NA	77	22	1	NA	1	5	1	1	1	NA	15	1	1	1	384878	NA	210331	4477	13408	NA	3	NA
42	42	461225	4	1	1	34031	17	1	172	141	1499	1	1	1	1	18	NA	1	3775	1	1	1	NA	1	9	9	NA	151	15	1	NA	1	1	1	1	1	NA	62	1	1	5	183464	NA	300915	1965	33390	NA	1	NA
43	43	455463	27	1	1	190	1	1	2632	309	146	1	1	313	1	5	NA	1	7389	1	1	1	NA	1	4	8	NA	590	15	1	NA	1	1	1	1	1	NA	161	1	1	2	310392	NA	3705	2391	27506	NA	1	NA
44	44	484174	26	1	1	43008	1	1	1215	187	729	1	1	28	1	13372	NA	1	43146	1	1	1	NA	1	101	23	NA	66	451	6	NA	1	1	1	1	1	NA	32	1	1	11	140466	NA	143285	7142	13403	NA	1	NA
45	45	413904	13	1	1	1674	17	1	873	111	873	1	1	1	1	10438	NA	1	17173	1	1	1	NA	1	4	58	NA	30	51	1	NA	1	2	1	1	1	NA	1	1	1	2	187913	NA	123523	3537	16940	NA	1	NA
46	46	298042	1	1	1	36968	1	1	514	83	1049	1	1	1	1	16	NA	1	43402	1	1	1	NA	1	8	6	NA	46	127	1	NA	1	1	1	1	1	NA	1	1	1	1	297769	NA	27160	687	17671	NA	1	NA
47	47	580864	2	1	1	1	1	1	61	287	1363	1	1	1	1	4008	NA	1	43747	1	1	1	NA	1	119	193	NA	111	58	112	NA	1	1	1	6	1	NA	27	1	1	6	210908	NA	191598	355	47944	NA	1	NA
48	48	311104	1	1	1	4	7	1	397	143	207	1	1	1	1	20	NA	1	61489	1	1	1	NA	1	6	23	NA	2	264	3	NA	1	22	1	1	1	NA	1	1	1	1	794987	NA	27199	9308	20669	NA	2	NA
49	49	463568	1	1	1	3	1	2	68	70	1271	1	1	1	1	5803	NA	1	57596	1	1	1	NA	1	13	7	NA	56	74	3	NA	1	1	1	1	1	NA	5	1	1	1	188977	NA	38051	3633	48144	NA	1	NA
50	50	627138	1	1	1	4	1	1	60	129	5762	1	1	1	1	15	NA	1	6459	1	1	3	NA	1	9	82	NA	10	88	1	NA	1	1	1	1	1	NA	3	1	1	6	565730	NA	8499	6921	145461	NA	1	NA
51	51	488811	1	1	1	8004	1	1	289	222	1529	1	1	2	1	782	NA	1	48203	1	1	6	NA	1	71	21	NA	83	59	36	NA	1	1	1	8	1	NA	15	1	1	3	141292	NA	84674	360	33642	NA	1	NA
52	52	708900	3	1	1	1	32	1	39	84	35	1	1	1	1	119612	NA	1	28872	1	1	1	NA	1	20	49	NA	33	1473	1	NA	3	55	2	1	1	NA	3	1	1	1	503202	NA	106889	NA	10062	NA	21	NA
53	53	812601	3	14	1	1	1	1	80	189	1012	1	1	1	1	19404	NA	1	111365	1	30	1	NA	1	37	19	NA	165	45	10	NA	1	1	1	1	1	NA	36	1	1	2	409739	NA	21022	1891	41013	NA	1	NA
54	54	355032	10	1	1	1	1	1	182	410	299	1	1	1	1	21016	NA	1	116035	4	1	1	NA	1	226	29	NA	3	1132	19	NA	1	1	1	13	1	NA	11	1	1	6	530020	NA	52231	7384	22206	NA	1	NA
55	55	687156	6	5	1	1	1	1	168	252	798	1	1	1	1	2040	NA	1	122445	1	1	1	NA	1	14	1	NA	30	982	1	NA	1	1	1	1	1	NA	36	1	1	1	484675	NA	43827	14782	9357	NA	1	NA
56	56	175896	1	1	1	6	1	1	210	183	4	1	1	1	1	518	NA	1	85946	1	1	217	NA	1	21	1	NA	202	535	1	NA	1	1	1	1	1	NA	45	1	1	1	466053	NA	276667	687	2183	NA	1	NA
57	57	270770	1	1	1	1	1	1	2	17	1	2	1	1	1	8176	NA	1	12915	1	1	2	NA	1	5	1	NA	11	123	1	NA	1	1	1	1	1	NA	15	1	1	3	730847	NA	8537	7610	22135	NA	1	NA
58	58	411536	9	1	1	1	1	1	434	406	449	1	1	1	1	17537	NA	1	145708	3	1	1	NA	1	144	47	NA	8	1594	8	NA	1	1	1	6	1	NA	24	1	1	7	713740	NA	55140	12175	28555	NA	1	NA
59	59	490463	23	1	1	2	1	1	4832	567	4467	1	1	42	1	73	NA	1	5557	1	1	2	NA	1	16	2	NA	63	1	1	NA	1	1	1	2	3	NA	283	1	1	1	394380	NA	40915	3802	34795	NA	1	NA
60	60	482869	2	1	1	1	1	1	1855	78	23	1	1	3	1	20	NA	1	42	1	1	1	NA	1	9	1	NA	455	2847	1	NA	1	1	1	1	1	NA	7	1	1	1	399403	NA	414482	NA	22382	NA	1	NA
61	61	481823	3	1	1	7	1	120	585	77	15	1	1	1	1	368973	NA	1	24752	1	1	1	NA	1	23	1	NA	20	1	2	NA	1	1	1	1	1	NA	1	1	1	1	487070	NA	10060	109	35097	NA	1	NA
62	62	837012	1	1	1	456	1	1	1005	339	2076	1	1	1	1	5676	NA	1	37968	1	1	1	NA	6	12	20	NA	199	146	3	NA	1	1	1	2	1	NA	11	1	1	26	43018	NA	47922	367	108717	NA	1	NA
63	63	231705	5	1	1	1	1	38	592	3	1	15	1	1	1	32	NA	2	39	1	1	1	NA	1	785	1	NA	2	3	1	NA	1	1	1	35	1	NA	1	9	1	1247	282	NA	126	1	44	NA	1	NA
64	64	294596	1	1	1	1	1	1	1	1	1	9	1	1	1	7	NA	1	7	1	1	1	NA	1	18	1	NA	1	1	1	NA	1	1	1	1	1	NA	1	2	1	154	86	NA	31	1	28	NA	1	NA
65	65	356830	1	1	1	4	1	1	1240	182	1	2	1	1	1	86	NA	35	46	26	1	1	NA	3	6	1	NA	19	1	1	NA	1	1	1	1	1	NA	10	4	1	80	290	NA	696834	NA	6163	NA	1	NA
66	66	294464	1	1	1	1	1	1	11	161	1	3	1	1	1	75664	NA	14	53	12	1	1	NA	5	2	1	NA	43	2	1	NA	1	1	1	1	1	NA	7	3	1	74	272	NA	472930	NA	9337	NA	1	NA
67	67	460913	1	1	1	2	1	1	1179	325	1	1	1	1	1	26	NA	1	25763	1	1	1	NA	4	57	2	NA	4471	1171	4	NA	1	1	1	1	1	NA	91	1	1	83	361681	NA	415411	NA	11100	NA	1	NA
68	68	809382	1	1	1	3	1	1	13432	81	2	1	4	1	1	43	NA	1	9210	1	1	1	NA	16	218	5	NA	1466	180	22	NA	1	1	1	4	1	NA	1	1	1	249	301	NA	737013	NA	13145	NA	1	NA
69	69	157468	1	1	1	2	1	52	4	1060	1	1	1	1	6	381490	NA	1	58	57	1	1	NA	1	506	2	NA	263	2	1	NA	1	1	1	1	1	NA	63	5	1	97	307	NA	135	1	1091	NA	1	NA
70	70	159448	7	1	1	4	4	284	14	352	1	1	6	1	10	5666	NA	1	66	7	1	1	NA	1	97	3	NA	215	2	1	NA	1	1	1	1	1	NA	501	15	1	31	332	NA	155	1	238	NA	1	NA
71	71	385880	1	1	1	3	1	1	18	120	1	1	1	1	1	6	NA	1	31	1	1	1	NA	16	65	1	NA	24	1458	1	NA	1	1	1	1	1	NA	1	1	1	169	203903	NA	462560	NA	68069	NA	1	NA
72	72	177185	1	1	1	1	1	2	595	1066	1	1	1	1	1	3	NA	1	24	1	1	1	NA	4	33	1	NA	12	525	1	NA	1	1	1	1	1	NA	44	1	1	20	96954	NA	393342	NA	1057	NA	1	NA
73	73	191297	1	1	1	1	1	2	117	46	1	1	1	1	1	3	NA	1	57879	1	1	1	NA	7	85	1	NA	40	669	1	NA	1	1	1	1	1	NA	1	1	1	18	425825	NA	338613	13684	71550	NA	1	NA
74	74	232987	2	1	1	1	1	1	49	78	1	1	1	1	1	6	NA	1	38334	2	1	1	NA	10	93	1	NA	32	275	1	NA	1	1	1	1	1	NA	5	1	1	16	242141	NA	401993	12644	180043	NA	1	NA
75	75	181217	1	1	1	1	3	11	322	70	1	1	1	1	1	4439	NA	1	2654	1	1	1	NA	1	38	28	NA	1	480	9	NA	1	1	1	1	1	NA	2	1	1	1	683389	NA	171656	3152	22413	NA	1	NA
76	76	210676	1	1	1	1	1	5	139	312	1	1	1	1	1	182	NA	1	1981	1	1	1	NA	1	309	124	NA	249	360	13	NA	1	1	1	2	1	NA	14	1	1	1	347691	NA	406849	NA	15923	NA	1	NA
77	77	338384	1	1	1	1	1	1	2591	951	1	1	1	1	1	5	NA	1	27	3	1	1	NA	1	94	295	NA	184	162	1	NA	1	1	1	1	1	NA	13	1	1	4	58163	NA	210333	NA	31460	NA	1	NA
78	78	335316	1	1	1	1	1	2	98	404	1	1	1	1	1	26045	NA	1	25	1	1	1	NA	1	325	133	NA	19	1648	50	NA	1	25	1	1	1	NA	16	1	1	3	386753	NA	526784	115	14789	NA	1	NA
79	79	286128	1	1	1	1	11	1	244	181	1	1	1	1	1	533	NA	1	27	1	1	1	NA	1	28	130	NA	9	754	1	NA	1	32	1	1	1	NA	12	1	1	6	177338	NA	688317	NA	17104	NA	4	NA
80	80	386007	1	1	2	4	1	3464	18608	2649	6	1	2	1	6	21	NA	1	917	7	1	1	NA	3	11	1	NA	1	12	1	NA	1	1	1	12	1	NA	853	20	1	24	3578	NA	565786	125	101	NA	1	NA
81	81	203164	2	1	2	1	1	22166	98	408	1	1	1	1	34	3	NA	1	30	15	1	1	NA	29	4	1	NA	1	1	1	NA	1	1	1	8	1	NA	2353	12	1	33	159	NA	401437	NA	8	NA	1	NA
82	82	84885	1	1	1	2	1	5	641	2	2	18	1417	1	1	20	NA	7	40	1	1	1	NA	1	530	2	NA	1	3	1	NA	1	1	1	4	1	NA	1	74	1	839	237	NA	19827	1	39	NA	1	NA
83	83	263261	1	1	1	1	1	75	1869	1	1	2	4	1	1	28	NA	13	40	10	1	1	NA	3	955	3	NA	1	3	1	NA	1	1	1	7	1	NA	1	63	1	456	274	NA	64641	NA	36	NA	1	NA
84	84	938203	5	1	1	1	1	4	7	386	1	3	2	1	1	5	NA	9	25	1	1	1	NA	1	11	1	NA	1	1	1	NA	1	1	1	1	1	NA	1	42	1	120	173	NA	432	2	31	NA	1	NA
85	85	675760	13	1	1	1	1	1	4	2	1	1	7	1	1	4	NA	47	25	1	1	1	NA	1	11	1	NA	1	1	1	NA	1	1	1	7	1	NA	1	30	1	93	151	NA	233	1	25	NA	1	NA
86	86	31251	1	1	1	1	1	38	2944	721	1	1	1	1	1	3	NA	1	20	21	1	1	NA	67	9	3	NA	1	2	1	NA	1	1	1	6	1	NA	351	1	1	26	33430	NA	896927	NA	23	NA	1	NA
87	87	60139	1	1	1	1	3	14	36692	26	1	1	1	1	1	2	NA	1	13	46	1	1	NA	17	6	1	NA	1	2	1	NA	1	1	1	6	1	NA	164	1	1	25	1078	NA	681861	NA	15	NA	1	NA
88	88	183528	1	1	1	3	1	1	2	56	1	14	2	1	1	36	NA	1	49	5	1	1	NA	83	5324	4	NA	32	3	1	NA	1	1	1	4	1	NA	235	3	1	203	59603	NA	822113	NA	150	NA	1	NA
89	89	87608	1	1	1	1	1	1	1	1427	1	1	1	1	1	25	NA	1	40	6	1	1	NA	9	228	1	NA	80	3	1	NA	1	1	1	8	1	NA	489	1	1	39	142049	NA	540693	NA	268	NA	1	NA
90	90	20935	1	1	1	1	1	2	1872	1742	1	1	3	1	1	4	NA	4	26	1	1	1	NA	21	5	1	NA	1	1	1	NA	1	1	1	49	4	NA	556	12	1	22	95	NA	770591	NA	40	NA	1	NA
91	91	79645	1	1	1	2	1	1	36	2059	1	1	2	1	1	2	NA	1	21	1	1	1	NA	136	4	2	NA	1	1	1	NA	1	1	1	30	1	NA	1	17	1	55	113	NA	1005703	NA	29	NA	1	NA
92	92	170095	1	1	1	1	1	3	1	95	1	1	1	1	1	3	NA	1	26	4	1	1	NA	1	31	2	NA	18	1	1	NA	1	1	1	8	1	NA	87	1	1	7	156	NA	646301	NA	46	NA	1	NA
93	93	207371	1	1	1	1	1	5	2	1168	1	1	2	1	1	3	NA	1	26	7	1	1	NA	1	1162	2	NA	3	1	1	NA	1	1	1	16	2	NA	528	3	1	15	172	NA	525360	NA	54	NA	1	NA
94	94	8413	1	1	1	2	1	1	435	1151	1	3	1	1	1	3	NA	1	23	3	1	1	NA	92	1072	2	NA	1	1	1	NA	1	1	1	4	1	NA	455	1	1	40	115	NA	1272492	NA	16	NA	1	NA
95	95	36099	1	1	1	1	1	2	25	1669	1	4	1	1	1	1	NA	2	34	8	1	1	NA	301	331	1	NA	1	1	1	NA	1	1	1	5	1	NA	704	1	1	188	139	NA	983777	NA	32	NA	1	NA
96	96	229685	1	1	1	1	2	2	28	3057	1	1	1	1	1	7	NA	1	28	1	1	85	NA	1	257	2	NA	21	3	1	NA	1	40	1	36	1	NA	4082	1	1	1	50874	NA	297	1	10744	NA	1	NA
97	97	232261	1	1	1	1	1	16	747	3251	1	1	1	1	1	5	NA	1	20	1	1	1	NA	1	5	3	NA	130	1	1	NA	1	8	1	37	1	NA	721	1	1	8	23487	NA	243	1	27722	NA	1	NA
98	98	236036	1	1	1	2	1	1	388	399	1	9	1	1	1	74216	NA	1	263796	7	1	1	NA	43	214	3	NA	13	3	1	NA	1	1	1	1	1	NA	11	1	1	1007	214387	NA	304714	24869	1489	NA	1	NA
99	99	227464	1	1	1	1	1	1	2	372	1	1	1	1	1	11418	NA	1	5528	3	1	1	NA	22	57	1	NA	9	2	1	NA	1	1	1	1	1	NA	8	1	1	71	77786	NA	719543	15305	1003	NA	1	NA
100	100	189216	1	1	1	2	1	1	73	122	1	9	1	1	1	114801	NA	1	16910	35	1	1	NA	10	1648	1	NA	138	2780	11	NA	1	1	1	3	1	NA	10	1	1	242	49230	NA	420018	NA	433	NA	1	NA
101	101	107934	1	1	1	2	1	1	24	49	1	1	1	1	1	134384	NA	1	47	14	1	1	NA	4	335	3	NA	63	3524	37	NA	1	1	1	1	1	NA	16	2	1	57	172333	NA	240769	NA	104	NA	1	NA
102	102	551386	1	1	1	1	7	5	64	183	1442	1	1	1	1	24261	NA	1	41100	1	1	1	NA	1	7	7	NA	81	130	1	NA	1	27	1	1	1	NA	1	1	1	1	82024	NA	48	2262	40436	NA	3	NA
103	103	626419	1	1	1	1	1	5	12	451	1511	1	1	1	1	8	NA	1	18302	1	4	1	NA	1	2	56	NA	38	106	1	NA	1	1	1	1	1	NA	33	1	1	9	85287	NA	5791	326	23125	NA	1	NA
104	104	378622	3	1	1	1	17	1	123	100	1169	1	1	1	1	3	NA	1	66380	1	2	1	NA	1	39	61	NA	7	197	4	NA	1	105	1	1	1	NA	17	1	1	2	524159	NA	205	735	19753	NA	1	NA
105	105	507663	1	1	1	1	1	1	167	185	1033	1	1	1	1	10	NA	1	15338	1	1	1	NA	1	30	225	NA	29	773	10	NA	1	1	1	1	1	NA	10	1	1	11	229710	NA	674	379	108082	NA	1	NA
106	106	456586	1	1	1	1	1	1	5025	904	149	1	1	1	1	38	NA	1	3882	1	1	10	NA	1	13	2	NA	565	6	1	NA	1	1	1	1	1	NA	247	1	1	5	190808	NA	354833	1114	31483	NA	1	NA
107	107	428008	1	1	1	5	1	3	214	153	682	1	1	1	1	77377	NA	1	145028	1	1	1	NA	1	3	8	NA	138	192	1	NA	1	1	1	1	1	NA	17	1	1	1	603974	NA	72443	15698	19617	NA	1	NA
108	108	429125	56	1	1	1	2	4	59	559	1488	1	1	1	1	31	NA	1	33286	1	1	1	NA	1	10	89	NA	381	139	1	NA	1	1	1	1	1	NA	155	1	1	1	451893	NA	164464	1686	26141	NA	1	NA
109	109	839305	13	1	1	1688	9	1	5111	577	1181	1	1	2	1	182	NA	1	42045	1	1	3	NA	1	6	9	NA	132	33	1	NA	1	26	1	1	1	NA	38	1	1	37	68436	NA	34158	912	25414	NA	1	NA
110	110	514923	1	1	1	24	46	1	40739	1074	1112	1	1	139	1	24	NA	1	72539	1	1	12	NA	1	56	23	NA	18	15	1	NA	1	192	2	2	1	NA	406	1	1	13	208676	NA	2053	2322	32592	NA	11	NA
111	111	416042	4	1	1	2235	7	1	5336	110	1934	1	1	1	1	32	NA	1	15913	1	1	1	NA	1	9	3	NA	27	3	1	NA	1	3	1	1	1	NA	1	1	1	35	79319	NA	102889	337	28832	NA	1	NA
112	112	461832	1	1	1	1	6	1	919	57	446	1	1	2	1	14792	NA	1	113104	1	1	1	NA	1	7	13	NA	116	426	1	NA	1	1	1	1	1	NA	2	1	1	7	270065	NA	12502	3435	34991	NA	1	NA
113	113	150658	1	1	1	1	1	1	46	49	629	1	1	1	1	594	NA	1	5665	1	1	1	NA	1	1	1	NA	32	79	4	NA	1	1	1	1	1	NA	22	1	1	3	129858	NA	18655	334	20384	NA	1	NA
114	114	424560	1	1	1	1	1	1	61	551	2660	1	1	1	1	32842	NA	1	80987	1	1	24	NA	1	19	6	NA	203	723	5	NA	1	1	1	1	1	NA	35	1	1	1	357065	NA	581	4074	7958	NA	1	NA
115	115	894810	7	1	1	11	1	1	894	193	369	1	1	1	1	1576	NA	1	60293	1	1	1	NA	2	23	42	NA	428	206	3	NA	1	1	1	1	1	NA	17	1	1	10	349249	NA	43414	3946	30645	NA	1	NA
116	116	379358	25	1	1	1	1	1	69	573	441	1	1	1	1	35	NA	1	58968	1	2	1	NA	1	4	9	NA	59	244	1	NA	1	1	1	1	1	NA	18	1	1	6	134195	NA	11529	3366	13351	NA	1	NA
117	117	493587	1	1	1	1	1	2	158	13	247	1	1	1	1	252	NA	1	30315	1	1	19	NA	1	1	1	NA	247	55	1	NA	1	2	1	1	1	NA	5	1	1	1	296973	NA	5415	1577	16019	NA	1	NA
118	118	509845	72	1	1	1323	40	1	32424	987	1592	1	1	6	1	14	NA	1	46724	1	1	1	NA	1	1	6	NA	68	89	1	NA	2	107	1	2	1	NA	171	1	2	6	210716	NA	5255	1002	24472	NA	6	NA
119	119	666446	5	1	1	1	1	2	197	645	2405	1	1	1	1	13971	NA	1	92358	1	1	89	NA	1	6	11	NA	28	352	9	NA	1	1	1	1	1	NA	25	1	1	13	130892	NA	48760	1110	20673	NA	1	NA
120	120	731724	1	1	1	3	1	1	216	168	1985	1	1	1	1	3209	NA	1	68992	1	1	1	NA	1	10	16	NA	17	422	3	NA	1	1	1	1	1	NA	8	1	1	26	94127	NA	63	38	13599	NA	1	NA
121	121	1154472	1	1	1	6	3	1	14	31	700	1	1	1	1	4487	NA	1	93338	1	1	1	NA	1	21	283	NA	77	136	2	NA	1	1	1	1	1	NA	1	1	1	1	172809	NA	3035	1714	48092	NA	1	NA
122	122	643571	1	1	1	2706	1	2	121	20	6400	1	1	1	1	35459	NA	1	77484	1	1	1	NA	1	3	28	NA	43	179	1	NA	1	1	1	1	1	NA	1	1	1	1	303846	NA	28593	1578	9591	NA	1	NA
123	123	419899	1	1	1	1	1	1	21	93	1438	1	1	1	1	125104	NA	1	68776	1	1	1	NA	1	6	11	NA	26	1519	1	NA	1	1	1	1	1	NA	7	1	1	9	272228	NA	65730	468	26724	NA	1	NA
124	124	742553	1	2	1	5	2	3	599	46	236	1	1	1	1	23635	NA	1	42763	1	1	1	NA	1	9	16	NA	130	130	1	NA	1	1	1	1	1	NA	3	1	1	3	378602	NA	120617	1438	37142	NA	1	NA
125	125	924938	1	1	1	4991	1	1	51	77	908	1	1	1	1	14346	NA	1	125540	1	1	1	NA	1	11	42	NA	169	401	1	NA	1	1	1	1	1	NA	12	1	1	4	609291	NA	729	3	54047	NA	1	NA
126	126	512443	1	1	1	12330	1	1	635	42	1237	1	1	1	1	31	NA	1	86461	1	1	1	NA	1	13	2	NA	392	120	1	NA	1	1	1	1	1	NA	1	1	1	4	482856	NA	79948	7561	21480	NA	1	NA
127	127	316817	1	1	1	1	1	1	612	37	435	1	1	1	1	47946	NA	1	37209	1	1	1	NA	1	4	16	NA	2	244	2	NA	1	1	1	1	1	NA	7	1	1	2	323223	NA	6055	2888	3384	NA	1	NA
128	128	675309	1	2	1	382	1	1	241	26	724	1	1	1	1	1297	NA	1	62541	1	1	1	NA	1	12	10	NA	75	209	1	NA	1	1	1	1	1	NA	5	1	1	2	397715	NA	59745	763	25635	NA	1	NA
129	129	686258	1	1	1	4	1	1	61	174	1352	1	1	1	1	12285	NA	1	180176	1	1	1	NA	1	38	29	NA	61	931	2	NA	1	1	1	1	1	NA	5	1	1	2	432929	NA	50901	5321	18488	NA	1	NA
130	130	1013249	1	1	1	1	1	6	94	102	1992	1	1	1	1	6100	NA	1	26558	1	1	1	NA	1	19	15	NA	144	193	1	NA	1	1	1	1	1	NA	1	1	1	2	179267	NA	20123	1000	62925	NA	1	NA
131	131	631530	1	1	1	11	1	3	1014	50	154	1	1	3	1	234	NA	1	43334	1	1	1	NA	1	49	1	NA	209	47	1	NA	1	1	1	1	1	NA	2	1	1	30	650026	NA	3920	1888	25094	NA	1	NA
132	132	1045715	13	1	1	33	1	1	206	415	4490	1	1	1	1	39509	NA	1	323480	1	1	1	NA	1	11	160	NA	14	394	4	NA	1	1	1	2	1	NA	13	1	1	27	392469	NA	55004	4822	46368	NA	1	NA
133	133	457308	1	1	1	4	1	1	86	95	1894	1	1	1	1	95938	NA	1	198914	1	1	1	NA	1	43	31	NA	16	1122	10	NA	1	1	1	3	1	NA	61	1	1	4	406607	NA	350204	5719	10568	NA	1	NA
134	134	667221	1	1	1	2	1	1	1	63	2535	1	1	1	1	25	NA	1	96134	3	1	1	NA	1	28	46	NA	3	926	1	NA	1	1	1	1	1	NA	4	1	1	8	446379	NA	93	32926	261218	NA	1	NA
135	135	636031	1	1	1	1	1	12	26	40	1293	1	1	1	1	12591	NA	1	32458	1	1	1	NA	1	14	57	NA	58	458	1	NA	1	1	1	1	1	NA	1	1	1	1	159413	NA	144782	5562	34935	NA	1	NA
136	136	394090	1	1	1	1	1	4	19	34	1787	1	1	1	1	196052	NA	1	73727	1	1	4	NA	1	286	52	NA	5	1437	30	NA	1	1	1	1	1	NA	1	1	1	2	694714	NA	79982	9234	21075	NA	1	NA
137	137	1044293	2	1	1	22513	1	1	196	132	1727	1	1	1	1	8937	NA	1	46236	1	1	1	NA	1	20	32	NA	107	421	1	NA	1	1	1	1	3	NA	8	1	1	5	351379	NA	229159	3590	37603	NA	1	NA
138	138	1135092	3	1	1	1	1	1	1	626	3393	1	1	1	1	20	NA	1	24203	1	1	1	NA	1	8	1	NA	11	1151	24	NA	1	1	1	1	1	NA	30	1	1	4	184477	NA	94626	10	80503	NA	1	NA
139	139	394292	2	1	1	2	1	16	606	51	1	1	1	1	1	30	NA	1	12527	2	1	1	NA	1	88	1	NA	11	360	7	NA	1	1	1	1	1	NA	3	1	1	16	923947	NA	14680	4	16880	NA	1	NA
140	140	586357	1	1	1	1	5	2	9	141	2769	1	1	1	1	332547	NA	1	179970	1	1	1	NA	1	67	16	NA	3	574	23	NA	1	1	1	1	1	NA	1	1	1	78	395754	NA	186754	3646	17179	NA	1	NA
141	141	1013393	1	1	1	2	1	13	83	215	5652	1	1	1	1	45795	NA	1	66036	1	1	1	NA	1	8	61	NA	5	707	1	NA	1	1	1	1	1	NA	7	1	1	5	226968	NA	6216	15	10710	NA	1	NA
142	142	627439	1	1	1	1	1	1	522	140	1538	1	1	1	1	32	NA	1	38895	1	1	1	NA	1	4	2	NA	235	211	1	NA	1	1	1	1	1	NA	17	1	1	1	228775	NA	382076	5092	42601	NA	1	NA
143	143	1037915	2	1	1	1	1	1	1808	127	767	1	1	1	1	6788	NA	1	64578	1	1	1	NA	1	7	1	NA	80	219	1	NA	1	1	1	1	1	NA	3	1	1	11	131882	NA	153417	4916	20452	NA	1	NA
144	144	221988	1	1	1	1	1	1	2	197	829	7	1	1	1	3409	NA	1	125141	1	1	2	NA	1	2	11	NA	1	299	1	NA	1	1	1	1	1	NA	29	1	1	2	134437	NA	331	7528	4830	NA	1	NA
145	145	876234	1	1	1	14	1	4	9	165	1020	1	1	1	1	15483	NA	1	64150	1	1	3	NA	1	9	17	NA	19	691	6	NA	1	1	1	1	1	NA	15	1	1	1	222351	NA	14269	727	53669	NA	1	NA
146	146	715600	1	2	1	1	1	1	5	273	731	1	1	1	1	101430	NA	1	75008	1	1	2	NA	1	43	96	NA	316	1164	15	NA	1	1	1	1	1	NA	65	1	1	54	235368	NA	53772	2248	78649	NA	1	NA
147	147	460522	1	1	1	1	1	1	28	135	87	1	1	6	1	566	NA	1	52260	1	1	1	NA	1	7	8	NA	46	210	1	NA	1	1	1	1	1	NA	5	1	1	4	415289	NA	55416	1935	12373	NA	1	NA
148	148	588298	10	1	1	1	1	4	12	142	2265	1	1	1	1	38	NA	1	47734	1	1	1	NA	1	11	9	NA	261	213	1	NA	1	1	1	1	1	NA	2	1	1	3	526580	NA	47483	9804	65940	NA	1	NA
149	149	675832	2	1	1	1	1	2	7677	94	27	1	1	1	1	29	NA	1	33495	1	1	1	NA	1	15	36	NA	7	1735	1	NA	1	1	1	2	1	NA	1	1	1	5	482042	NA	181437	6758	51445	NA	1	NA
150	150	130368	1	1	1	346	1	1	1	1	16	1	1	1	1	348	NA	1	6344	1	1	1	NA	1	2	12	NA	53	22	1	NA	1	1	1	1	1	NA	1	1	1	1	429648	NA	102	5040	12160	NA	1	NA
151	151	780287	1	1	1	18	1	9	24	87	1463	1	1	1	1	82	NA	1	125655	1	1	1	NA	1	72	25	NA	18	442	22	NA	1	1	1	7	1	NA	1	1	1	3	791448	NA	13724	20955	33633	NA	1	NA
152	152	877245	1	1	1	1	2	4	10	510	3559	1	1	1	1	190	NA	1	16511	1	1	135	NA	1	1742	21	NA	15	523	372	NA	1	20	1	14	1	NA	30	1	1	32	139217	NA	140974	978	58842	NA	1	NA
153	153	573225	1	1	1	3	1	5	131	57	1189	1	1	1	1	188750	NA	1	156346	1	1	1	NA	1	28	24	NA	3	765	1	NA	1	1	1	1	1	NA	2	1	1	30	783430	NA	2592	7357	9461	NA	1	NA
154	154	660632	1	2	1	198922	1	1	1	40	1690	1	1	1	1	17	NA	1	15787	1	1	1	NA	1	16	12	NA	1	2992	1	NA	1	1	1	1	1	NA	8	1	1	1	305300	NA	37	17255	23411	NA	1	NA
155	155	477831	1	1	1	1	1	2	97	110	531	1	1	1	1	18970	NA	1	14399	1	1	1	NA	1	6	13	NA	57	349	1	NA	1	1	1	1	1	NA	1	1	1	1	188903	NA	67384	1493	8344	NA	1	NA
156	156	1000170	1	1	1	5	2	3	137	78	1311	1	1	1	1	19160	NA	1	96985	1	1	1	NA	1	874	11	NA	70	306	246	NA	1	1	1	1	1	NA	51	1	1	1	248038	NA	255386	10824	16596	NA	1	NA
157	157	723315	2	3	1	11375	1	6	5	244	11591	1	1	1	1	54007	NA	1	31113	1	1	4	NA	1	25	37	NA	4	13916	3	NA	1	1	1	1	1	NA	8	1	1	3	51409	NA	126217	2423	5141	NA	1	NA
158	158	552938	1	1	1	8	1	1	14	121	565	1	1	1	1	9997	NA	1	60130	1	1	2	NA	1	8	11	NA	8	110	1	NA	1	2	1	1	1	NA	7	1	1	1	610626	NA	12059	5648	29014	NA	1	NA
159	159	674612	1	1	1	1	1	1	21	55	3932	1	1	1	1	9988	NA	1	39036	1	1	3	NA	1	2	44	NA	178	166	2	NA	1	1	1	1	1	NA	1	1	1	1	138475	NA	1140	2115	85720	NA	1	NA
160	160	966138	1	1	1	10	33	2	99	89	132	1	1	1	1	404	NA	1	29485	1	62	10	NA	1	8	12	NA	91	204	3	NA	1	10	1	1	1	NA	16	1	1	2	205931	NA	37438	2780	11551	NA	6	NA
161	161	410312	8	1	1	1	1	1	1	597	2274	1	1	1	1	15492	NA	1	4140	1	1	243	NA	1	13	50	NA	7	66	1	NA	1	1	1	1	1	NA	119	1	1	17	35133	NA	117143	125	28250	NA	1	NA
162	162	223998	1	1	1	1	1	1	17	31	1	1	1	1	1	15209	NA	1	16094	1	1	1	NA	1	8	29	NA	343	34	4	NA	1	1	1	1	1	NA	6	1	1	9	360983	NA	53	4333	10394	NA	1	NA
163	163	429130	1	1	1	1	2	1	8	255	1390	1	1	1	1	29	NA	1	69208	1	1	1	NA	1	122	84	NA	1	3037	149	NA	1	1	1	1	1	NA	3	1	1	34	538030	NA	168	8	22721	NA	1	NA
164	164	464973	1	1	1	1	1	1	124	164	9	1	1	1	1	479	NA	1	25867	1	1	1	NA	1	301	99	NA	207	349	8	NA	1	1	1	1	1	NA	6	1	1	18	193817	NA	146783	4706	34917	NA	1	NA
165	165	704378	1	1	1	8	60	1	55	199	649	1	1	1	1	33	NA	1	37038	1	1	1	NA	1	42	3	NA	64	33	2	NA	4	261	1	1	1	NA	17	1	1	8	119798	NA	45446	231	34167	NA	14	NA
166	166	537180	1	1	1	3	36	3	29	22	110	1	1	1	1	322	NA	1	29910	1	2	1	NA	1	6	8	NA	118	130	1	NA	2	30	2	1	1	NA	1	1	1	2	150142	NA	19948	634	10727	NA	11	NA
167	167	607001	2	1	1	8	1	2	2449	129	1700	1	1	3	1	1064	NA	1	93593	1	1	49	NA	1	14	1	NA	104	38	3	NA	1	1	1	1	4	NA	25	1	1	2	483440	NA	25202	1208	18693	NA	1	NA
168	168	92284	1	1	1	1	2	1	1	4	257	1	1	1	1	1	NA	1	4647	1	1	5	NA	1	1	3	NA	8	53	2	NA	1	1	1	1	1	NA	2	1	1	1	8038	NA	15327	476	4595	NA	1	NA
169	169	558231	16	1	1	6	1	16	74	190	3143	1	1	1	1	102055	NA	1	109356	1	1	1	NA	1	55	1	NA	109	618	9	NA	1	1	1	1	1	NA	10	1	1	9	658216	NA	66	8836	54299	NA	1	NA
170	170	760239	1	1	1	1	1	1	3	504	956	1	1	1	1	25	NA	1	9930	1	1	66	NA	1	4	54	NA	65	208	1	NA	1	1	1	1	1	NA	59	1	1	4	47987	NA	79021	3931	42719	NA	1	NA
171	171	594857	1	1	1	1	1	2	107	123	1174	1	1	1	1	415	NA	1	9988	1	1	1	NA	1	8	11	NA	126	89	2	NA	1	1	1	1	1	NA	24	1	1	20	21030	NA	56131	262	30861	NA	1	NA
172	172	627292	1	1	1	1	7	43	40	321	2532	1	1	1	1	9	NA	1	23288	1	1	1	NA	1	4	19	NA	3	162	1	NA	1	1	1	1	6	NA	14	1	1	4	178770	NA	17687	3	20675	NA	1	NA
173	173	700891	1	1	1	1	2	2	61	147	1202	1	1	1	1	24	NA	1	38097	1	1	1	NA	1	2	21	NA	1	71	1	NA	1	1	1	1	1	NA	2	1	1	5	70012	NA	51812	10	14738	NA	1	NA
174	174	341934	1	1	1	1	1	1	52	197	717	1	1	1	1	754	NA	1	18748	1	1	46	NA	1	1	19	NA	1	197	1	NA	1	1	1	1	1	NA	14	1	1	6	246917	NA	58499	5102	15359	NA	1	NA
175	175	767425	1	1	1	7	1	1	539	153	426	1	1	1	1	7817	NA	1	23588	1	1	1	NA	1	11	4	NA	133	15	1	NA	1	1	1	1	1	NA	11	1	1	9	118107	NA	41131	232	41140	NA	1	NA
176	176	1272927	1	2	1	6	1	1	72	338	2420	1	1	1	1	34136	NA	1	106896	1	1	1	NA	1	16	24	NA	214	384	1	NA	1	1	1	1	1	NA	8	1	1	9	186852	NA	1474	6818	85673	NA	1	NA
177	177	606804	9	1	1	1	1	1	9	234	811	1	1	1	1	1388	NA	1	45196	1	1	1	NA	1	4	92	NA	9	120	1	NA	1	1	1	1	1	NA	4	1	1	12	48811	NA	90666	4900	59494	NA	1	NA
178	178	479419	1	1	1	1	1	3	6	46	279	1	1	1	1	59685	NA	1	97953	1	1	1	NA	1	13	2	NA	20	507	11	NA	1	1	1	1	1	NA	43	1	1	3	233779	NA	67595	1709	35684	NA	1	NA
179	179	621633	6	1	1	29275	1	1	16	56	891	1	1	1	1	711	NA	1	104464	1	1	1	NA	1	29	48	NA	2	1105	3	NA	1	1	1	1	1	NA	3	1	1	6	581877	NA	34831	12431	112451	NA	1	NA
180	180	1644579	3	1	1	4	1	1	14	321	3171	1	1	1	1	176051	NA	1	8783	4	1	1	NA	1	87	39	NA	84	279	7	NA	1	1	1	1	1	NA	33	1	1	12	280206	NA	40328	989	83433	NA	1	NA
181	181	1496814	1	1	1	10	1	1	41	131	648	1	1	1	1	119466	NA	1	130312	1	1	1	NA	1	30	150	NA	54	265	11	NA	1	1	1	1	1	NA	1	1	1	3	105888	NA	32937	2085	49468	NA	1	NA
182	182	524133	5	1	1	1	1	1	158	1477	8697	1	1	1	1	26277	NA	1	60334	1	1	367	NA	1	87	132	NA	1	180	1	NA	1	1	1	1	1	NA	76	1	1	1	126330	NA	23665	7	79090	NA	1	NA
183	183	691718	4	1	1	7	1	5	888	331	2	1	1	1	1	10	NA	1	320	1	1	2	NA	1	13	51	NA	240	101	5	NA	1	1	1	1	1	NA	36	1	1	10	445633	NA	56571	5640	50667	NA	1	NA
184	184	420267	1	1	1	19	1	1	3900	344	4	1	1	1	1	15	NA	1	54286	7	1	1	NA	1	56	32	NA	140	120	38	NA	1	1	1	1	1	NA	102	1	1	4	620896	NA	137077	NA	10223	NA	1	NA
185	185	130954	1	1	1	1	1	1	2	36	938	1	1	1	1	41052	NA	1	6068	1	1	3	NA	1	7	21	NA	1	188	1	NA	1	1	1	1	1	NA	3	1	1	1	61163	NA	28	674	4175	NA	1	NA
186	186	568457	1	1	1	1	1	1	20	123	1332	1	1	1	1	858	NA	1	46816	1	1	130	NA	1	9	35	NA	18	333	1	NA	1	1	1	1	1	NA	5	1	1	7	109006	NA	91902	2331	27548	NA	1	NA
187	187	1051070	1	1	1	10133	10	2	507	108	1864	1	1	1	1	4939	NA	1	134640	1	1	1	NA	1	16	16	NA	14	341	1	NA	1	6	1	1	1	NA	5	1	1	1	309086	NA	263635	6167	20435	NA	1	NA
188	188	540587	1	1	1	5	62	2	52	50	455	1	1	1	1	54	NA	1	47476	1	1	1	NA	1	3	5	NA	276	54	1	NA	1	3	1	1	1	NA	4	1	1	5	344643	NA	23435	4972	57369	NA	7	NA
189	189	559384	2	1	1	1	1	1	333	169	2323	1	1	1	1	169971	NA	1	17536	1	1	1	NA	2	36	33	NA	91	633	5	NA	1	1	1	1	1	NA	2	1	1	12	114476	NA	184068	3843	47755	NA	1	NA
190	190	865639	3	6	1	17	79	8	240	173	3406	1	1	1	1	215628	NA	1	160991	3	1	1	NA	1	67	18	NA	415	1364	1	NA	1	8	1	1	1	NA	12	1	1	1	421898	NA	99107	7614	46593	NA	12	NA
191	191	610698	5	5	1	68	32	7	435	161	611	1	1	5	1	13134	NA	1	103864	1	1	1	NA	1	37	43	NA	277	342	4	NA	1	9	1	3	1	NA	13	1	1	13	333383	NA	72410	5269	37335	NA	2	NA
192	192	600466	7	2	1	1	1	1	97	179	400	1	1	1	1	118332	NA	1	31524	1	1	49	NA	1	16	32	NA	47	3558	13	NA	1	1	1	1	1	NA	26	1	1	1	288102	NA	27698	1	25965	NA	1	NA
193	193	1044057	12	1	1	12	1	1	90	129	1677	1	1	1	1	5672	NA	1	7078	1	1	1	NA	1	16	5	NA	65	54	1	NA	1	1	1	1	1	NA	8	1	1	10	297052	NA	85588	261	88207	NA	1	NA
194	194	1426324	5	1	1	6	1	3	51	383	2092	1	1	1	1	1521	NA	1	139380	1	1	1	NA	1	22	14	NA	30	574	3	NA	1	1	1	1	1	NA	17549	1	1	14	173809	NA	89070	684	50311	NA	1	NA
195	195	405038	3	1	2	8	33	1	193	153	648	1	1	2	1	8	NA	1	15471	1	1	9	NA	1	43	4	NA	34	22	1	NA	1	83	1	1	1	NA	24	1	1	1	107870	NA	68996	924	23337	NA	11	NA
196	196	521133	2	1	1	1	6	1	165	181	2608	1	1	1	1	1604	NA	1	9270	1	1	7	NA	1	5	2	NA	11	27	1	NA	1	21	1	1	1	NA	4	1	1	1	43711	NA	31599	1336	28080	NA	1	NA
197	197	1216356	16	1	1	38917	9	1	209	462	2244	1	1	1	1	209	NA	1	80528	1	1	17	NA	1	1091	20	NA	36	671	135	NA	1	40	1	1	1	NA	54	1	1	1	203030	NA	110533	8130	48276	NA	2	NA
198	198	516196	24	1	1	3	67	1	18	140	229	1	1	1	1	18	NA	1	5765	1	1	3	NA	1	1	1	NA	1	41	3	NA	3	528	1	1	1	NA	70	1	2	3	493138	NA	49500	1587	25456	NA	15	NA
199	199	818205	29	1	166	1271	30	128	104	228	652	1	1	1	1	2955	NA	1	165429	1	1	1	NA	1	62	36	NA	749	521	1	NA	1	5	1	1	1	NA	68	1	1	1	323279	NA	21312	1551	40841	NA	2	NA
200	200	448254	7	1	1	1	1	1	1150	66	1	1	1	1	1	8	NA	1	33636	1	1	1	NA	1	12	42	NA	9	181	2	NA	1	1	1	1	1	NA	4	1	1	1	546995	NA	35	11477	21859	NA	1	NA
201	201	386540	1	1	1	10	1	1	15	31	2	1	1	1	1	43320	NA	1	225470	1	1	1	NA	1	26	73	NA	11	1094	1	NA	1	1	1	1	1	NA	5	1	1	3	549595	NA	78	11357	10277	NA	1	NA
202	202	900850	4	1	1	5	1	2	116	149	711	1	1	1	1	7319	NA	1	44235	1	1	1	NA	1	7	31	NA	47	266	1	NA	1	1	1	1	1	NA	17	1	1	1	103127	NA	50284	1205	77496	NA	1	NA
203	203	243800	4	1	1	3	1	1	8	105	678	1	1	1	1	380	NA	1	20220	1	1	1	NA	1	8	5	NA	1	8	1	NA	1	1	1	1	1	NA	5	1	1	4	544564	NA	308	3	17827	NA	1	NA
204	204	785970	1	1	1	4	1	2	52	612	1775	1	1	1	1	50418	NA	1	83053	1	1	1	NA	1	149	4	NA	26	445	3	NA	1	1	1	1	1	NA	9	1	1	2	250394	NA	117591	5036	33485	NA	1	NA
205	205	1	1	1	1	1	1	1	1	1	1	1	1	1	1	1	NA	1	1	1	1	1	NA	1	1	1	NA	1	1	1	NA	1	1	1	1	1	NA	1	1	1	1	1	NA	1	1	1	NA	1	NA
206	206	536907	4	1	1	9	1	1	8	381	374	1	1	1	1	100	NA	1	29073	1	1	1	NA	1	13	28	NA	27	83	9	NA	1	1	1	1	1	NA	92	1	1	26	246122	NA	363434	269	19808	NA	1	NA
207	207	678244	80	1	1	1	1	5	106	822	1	1	1	1	1	27	NA	1	141	1	1	1	NA	1	78	1	NA	16	7	1	NA	1	1	1	1	1	NA	38	1	1	4	84837	NA	55276	9245	86735	NA	1	NA
208	208	935528	66	1	5	18	1	1	12	828	572	1	1	1	1	88	NA	1	15837	1	1	1	NA	1	35	11	NA	28	604	2	NA	1	1	1	4	1	NA	48	1	1	6	208162	NA	305	590	127429	NA	1	NA
209	209	479728	1	1	1	1	1	29	1	224	6177	1	1	1	1	107576	NA	1	17708	1	1	1	NA	1	17	11	NA	7	385	4	NA	1	1	1	1	1	NA	1	1	1	1	141327	NA	76886	514	45482	NA	1	NA
210	210	649099	1	1	1	4	1	1	6337	228	2952	1	1	1	1	1149	NA	1	15127	1	1	1	NA	1	5	13	NA	9	34	1	NA	1	1	1	1	11	NA	2	1	1	10	145234	NA	32799	2	52888	NA	1	NA
211	211	346901	2	1	1	5	1	1	212	369	2	1	1	6	1	114073	NA	1	56731	1	1	1	NA	1	472	54	NA	6	2578	129	NA	1	1	1	1	1	NA	16	1	1	16	972058	NA	39698	4	5169	NA	1	NA
212	212	596333	1	1	1	1	1	1	82	369	1	1	1	1	1	74616	NA	1	21457	1	1	1	NA	1	84	48	NA	51	813	1	NA	1	1	1	1	1	NA	14	1	1	13	294345	NA	102134	4263	7543	NA	1	NA
213	213	675755	1	1	1	1	1	1	171	76	751	1	1	1	1	20472	NA	1	122210	1	1	1	NA	1	3	7	NA	87	214	1	NA	1	1	1	1	1	NA	2	1	1	8	343213	NA	92798	7315	10390	NA	1	NA
214	214	672084	1	1	1	5	1	2	81	113	3694	1	1	6	1	4676	NA	1	119380	1	1	1	NA	1	4	7	NA	127	161	1	NA	1	1	1	1	1	NA	4	1	1	1	314027	NA	212278	9383	20403	NA	1	NA
215	215	783369	1	1	1	1	1	1	43	270	4228	1	1	1	1	62251	NA	1	57424	1	1	1	NA	1	6	3	NA	14	281	1	NA	1	1	1	1	1	NA	9	1	1	5	86270	NA	159372	NA	43235	NA	1	NA
216	216	1464295	4	1	1	7	1	2	1455	670	1033	1	1	1	1	100823	NA	1	487770	1	1	1	NA	1	38	9	NA	20	598	9	NA	1	1	1	1	1	NA	69	1	1	1	209428	NA	54297	10366	20682	NA	1	NA
217	217	473852	12	7	2	13	1	1	274	114	431	1	1	1	1	16	NA	1	127347	1	1	1	NA	1	6	4	NA	368	46	1	NA	1	1	1	1	1	NA	6	1	1	1	378436	NA	56	9	55187	NA	1	NA
218	218	532055	2	1	1	1	2	17	583	79	2973	1	1	1	1	67	NA	1	16371	1	1	1	NA	1	4	4	NA	52	90	1	NA	1	1	1	1	1	NA	4	1	1	1	171359	NA	190801	13	31659	NA	1	NA
219	219	426074	1	4	1	1	1	1	6	133	1525	1	1	1	1	38754	NA	1	11813	1	1	1	NA	1	19	108	NA	1	930	5	NA	1	1	1	1	1	NA	20	1	1	8	471646	NA	2240	1	36485	NA	1	NA
220	220	381439	1	1	1	1	1	2	508	5	228	1	1	3	1	5	NA	1	11394	1	1	1	NA	1	2	13	NA	143	37	1	NA	1	1	1	1	1	NA	1	1	1	3	416199	NA	36219	3311	15444	NA	1	NA
221	221	388829	1	1	1	97	1	1	591	8	586	1	1	8	1	8	NA	1	13001	1	1	1	NA	1	1	2	NA	148	20	1	NA	1	1	1	1	1	NA	1	1	1	1	291243	NA	10659	1892	12020	NA	1	NA
222	222	388123	1	1	1	5	1	1	8	62	849	1	1	1	1	164	NA	1	11337	1	1	1	NA	1	13	2	NA	46	72	1	NA	1	1	1	1	1	NA	4	1	1	1	318665	NA	860	7046	23746	NA	1	NA
223	223	398814	1	1	1	1	1	1	8	85	3554	1	1	1	1	17787	NA	1	58299	1	1	1	NA	1	48	36	NA	3	60	1	NA	1	1	1	1	1	NA	12	1	1	1	303207	NA	2703	1	34904	NA	1	NA
224	224	790698	1	1	1	3	3	2	13	194	1536	1	1	1	1	2513	NA	1	95592	1	1	1	NA	1	9	39	NA	19	50	1	NA	1	1	1	1	1	NA	2	1	1	1	53154	NA	75523	429	37144	NA	1	NA
225	225	657467	1	1	1	7	1	1	420	39	316	1	1	1	1	269	NA	1	93713	1	1	1	NA	1	7	3	NA	86	58	1	NA	1	1	1	1	1	NA	5	1	1	5	194750	NA	26069	5259	32825	NA	1	NA
226	226	421844	1	1	1	1	1	1	1	1535	1	1	1	1	1	25	NA	1	8509	1	1	749	NA	1	6	8	NA	7	1	2	NA	1	1	1	1	1	NA	147	1	1	1	556853	NA	7917	5	84142	NA	1	NA
227	227	887186	1	3	1	2	1	2	1	424	2242	1	1	1	1	141	NA	1	38188	1	1	5	NA	1	12	98	NA	43	241	3	NA	1	1	1	1	1	NA	11	1	1	33	124742	NA	47	4	23193	NA	1	NA
228	228	311646	3	1	1	1	1	1	32	46	88	1	1	1	1	4	NA	1	49637	1	1	1	NA	1	7	12	NA	2	104	1	NA	1	2	1	1	1	NA	13	1	1	1	342942	NA	78152	6163	16076	NA	1	NA
229	229	612374	4	3	1	3	1	1	51	149	473	1	1	1	1	68741	NA	1	85033	1	1	1	NA	1	11	73	NA	446	337	3	NA	1	1	1	1	1	NA	16	1	1	7	579128	NA	629	13	41735	NA	1	NA
230	230	668357	1	1	1	1	1	1	6	116	1665	1	1	1	1	105	NA	1	10096	1	1	1	NA	1	6	7	NA	10	55	1	NA	1	1	1	1	1	NA	19	1	1	1	85312	NA	90	1921	35747	NA	1	NA
231	231	577528	1	1	1	1	1	1	250	214	1245	1	1	1	1	1525	NA	1	21455	1	1	3	NA	1	4	61	NA	510	510	1	NA	1	1	1	1	1	NA	9	1	1	1	296581	NA	108	17503	57751	NA	1	NA
232	232	743517	1	1	1	1	1	1	834	100	369	1	1	1	1	10754	NA	1	112320	1	1	1	NA	1	3	4	NA	67	144	5	NA	1	1	1	1	1	NA	10	1	1	1	172886	NA	149505	5155	10693	NA	1	NA
233	233	552777	2	1	1	5	1	2	46	148	897	1	1	1	1	192	NA	1	85243	1	1	1	NA	1	6	19	NA	132	1675	1	NA	1	1	1	1	1	NA	6	1	1	2	497131	NA	57569	14	19397	NA	1	NA
234	234	372414	2	1	1	3	1	1	12	87	822	1	1	1	1	6219	NA	1	64041	1	1	1	NA	1	9	7	NA	12	708	2	NA	1	1	1	1	1	NA	3	1	1	1	329012	NA	6473	5	46506	NA	1	NA
235	235	521340	1	1	1	1	1	1	8	76	2936	1	1	1	1	61088	NA	1	54167	1	1	1	NA	1	3	51	NA	48	293	1	NA	1	2	1	1	1	NA	3	1	1	1	321704	NA	18624	6686	25213	NA	1	NA
236	236	379526	1	1	1	1	1	1	393	273	1060	1	1	1	1	324	NA	1	29	1	1	1	NA	1	1	19	NA	74	102	1	NA	1	1	1	1	1	NA	12	1	1	1	149460	NA	120	1383	62109	NA	1	NA
237	237	280081	1	1	1	1	5	1	2253	474	7042	1	1	1	1	8074	NA	1	57690	3	1	1	NA	1	120	59	NA	5	3329	20	NA	1	1	1	2	1	NA	16	1	1	3	302147	NA	41513	1645	17170	NA	1	NA
238	238	457937	1	3	1	1	1	1	174	413	5094	1	1	1	1	129850	NA	1	193429	1	1	1	NA	1	78	195	NA	21	1584	68	NA	1	1	1	1	1	NA	13	1	1	1	293955	NA	29491	9922	10705	NA	1	NA
239	239	656288	1	1	1	1	1	4	5	45	1642	1	1	1	1	5677	NA	1	41629	1	1	1	NA	1	5	12	NA	64	132	1	NA	1	1	1	1	1	NA	2	1	1	2	182924	NA	89	6	29679	NA	1	NA
240	240	708160	1	1	1	1	1	2	1	194	3041	1	1	1	1	12244	NA	1	73367	1	1	1	NA	1	10	76	NA	39	300	1	NA	1	1	1	1	1	NA	1	1	1	1	203712	NA	28	1	68857	NA	3	NA
241	241	618841	1	5	1	1	1	1	3	238	2605	1	1	1	1	14906	NA	1	30242	1	1	1	NA	1	34	93	NA	15	2675	7	NA	1	1	1	1	1	NA	13	1	1	11	215484	NA	43195	8466	37189	NA	1	NA
242	242	202680	1	1	1	2	1	1	9	151	104	1	1	1	1	18484	NA	1	126842	1	1	1	NA	1	24	34	NA	1	294	9	NA	1	1	1	1	1	NA	23	1	1	10	765416	NA	28707	13252	35478	NA	1	NA
243	243	1095910	2	4	1	3	1	1	209	76	931	1	1	1	1	20300	NA	1	107318	1	1	1	NA	1	4	14	NA	127	267	2	NA	1	1	1	1	1	NA	2	1	1	2	165414	NA	26922	4090	18908	NA	1	NA
244	244	405888	1	1	1	5	1	1	61	784	1590	1	1	1	1	11195	NA	1	124790	1	1	1	NA	5	16	122	NA	8	1513	1	NA	1	1	1	1	1	NA	42	1	1	18	468543	NA	120375	5108	22506	NA	1	NA
245	245	549698	3	1	23	1	1	2	4	5406	2561	1	1	1	1	54	NA	1	31408	1	1	1	NA	1	714	44	NA	10	6260	3	NA	1	1	1	1	1	NA	7	1	1	3	238394	NA	28304	9	17334	NA	1	NA
246	246	870402	1	5	1	1	1	3	4	426	943	1	1	1	1	23812	NA	1	14631	1	1	1	NA	1	6	47	NA	48	361	1	NA	1	1	1	1	1	NA	8	1	1	10	22758	NA	26698	1866	152159	NA	1	NA
247	247	669480	1	1	1	1	1	1	338	161	886	1	1	1	1	71659	NA	1	236507	1	1	1	NA	1	20	13	NA	19	523	3	NA	1	1	1	1	1	NA	1	1	1	1	349301	NA	50969	7398	7200	NA	1	NA
248	248	472585	1	1	1	12826	1	1	5	47	115	1	1	1	1	7466	NA	1	75680	1	1	2	NA	1	28	2	NA	6	797	13	NA	1	1	1	1	1	NA	1	1	1	2	290628	NA	83811	18037	80511	NA	1	NA
249	249	746131	1	1	1	10	1	1	456	316	1110	1	1	1	2	29302	NA	1	67898	1	1	1	NA	1	4	9	NA	38	824	1	NA	1	1	1	1	1	NA	13	1	1	1	215198	NA	51318	NA	20988	NA	1	NA
250	250	403835	1	1	1	1	1	1	545	46	114	1	1	1	1	13955	NA	1	40573	1	1	12	NA	1	2	3	NA	7	52	3	NA	1	1	1	1	1	NA	3	1	1	1	47868	NA	81776	2868	5635	NA	1	NA
251	251	480452	3	1	1	1	1	1	188	129	825	1	1	1	1	6694	NA	1	25002	1	1	1	NA	1	5	13	NA	196	136	1	NA	1	1	1	1	1	NA	2	1	1	4	274503	NA	35782	526	19914	NA	1	NA
252	252	432688	4	1	1	59387	1	5	50	166	677	1	1	1	1	20277	NA	1	88053	1	1	1	NA	1	7	7	NA	292	611	1	NA	1	1	1	1	1	NA	33	1	1	1	642394	NA	15657	31769	23790	NA	1	NA
253	253	242155	1	1	2	87604	1	237	1	78	351	1	144	1	10	51161	NA	1	36490	1	1	1	NA	1	14	34	NA	22	940	3	NA	1	1	1	1	1	NA	1	1	1	7	181433	NA	61	12902	19792	NA	1	NA
254	254	813752	1	1	1	5	1	1	1	136	2987	1	1	1	1	6	NA	1	11349	1	1	1	NA	1	40	235	NA	22	115	2	NA	1	1	1	1	1	NA	21	1	1	3	89197	NA	120809	154	75680	NA	1	NA
255	255	520360	1	1	1	7	1	1	4	140	766	1	1	1	1	37	NA	1	63683	1	1	1	NA	1	355	95	NA	501	88	301	NA	1	1	1	2	1	NA	110	1	1	1	287100	NA	22218	5618	50744	NA	1	NA
256	256	633985	1	1	1	9	1	1	337	31	351	1	1	1	1	1260	NA	1	55438	1	1	1	NA	1	5	23	NA	111	93	1	NA	1	1	1	1	1	NA	4	1	1	1	130238	NA	16954	3589	43709	NA	1	NA
257	257	700789	1	1	1	8	1	18	13	139	2	1	1	1	1	41	NA	1	47492	1	1	1	NA	1	14	1	NA	1	1	1	NA	1	1	1	2	1	NA	45	1	1	11	821329	NA	149	10	15590	NA	1	NA
258	258	386097	1	1	1	3	1	10	4	36	944	1	1	1	1	43057	NA	1	74618	1	1	1	NA	1	5	11	NA	207	1139	5	NA	1	1	1	1	1	NA	12	1	1	3	407780	NA	59	5861	46097	NA	1	NA
259	259	865645	1	1	1	10	1	1	1	25	1580	1	1	1	1	14309	NA	1	54766	1	1	1	NA	1	13	88	NA	13	850	1	NA	1	1	1	1	1	NA	7	1	1	9	370539	NA	6677	5095	46069	NA	1	NA
260	260	493001	1	1	1	9	1	1	77	31	1437	1	1	1	1	17492	NA	1	104748	1	1	1	NA	1	6	4	NA	150	26	1	NA	1	1	1	1	1	NA	1	1	1	3	454928	NA	21709	6713	12759	NA	1	NA
261	261	1073872	1	1	1	5	1	1	34	719	1976	1	1	1	1	21	NA	1	187192	1	1	1	NA	1	88	109	NA	63	256	43	NA	1	1	1	2	1	NA	24	1	1	11	262103	NA	172	5	41663	NA	1	NA
262	262	439240	1	1	1	3	2	8	180	59	1029	1	1	1	1	5264	NA	1	67958	1	1	1	NA	1	25	22	NA	11	239	1	NA	1	1	1	1	1	NA	3	1	1	17	233451	NA	33397	4915	25016	NA	1	NA
263	263	295374	1	1	1	4	1	1	174	75	119	1	1	1	1	2091	NA	1	35817	1	1	1	NA	1	5	18	NA	2	299	3	NA	1	1	1	1	1	NA	9	1	1	11	320800	NA	24242	10463	6725	NA	1	NA
264	264	866273	1	1	1	2	1	1	31	142	2693	1	1	1	1	10951	NA	1	49127	1	1	9	NA	1	8	25	NA	51	503	1	NA	1	1	1	1	1	NA	9	1	1	1	42513	NA	105986	3643	48135	NA	1	NA
265	265	346231	6	1	1	1	1	1	12	65	643	1	1	1	1	759	NA	1	25674	1	1	1	NA	1	19	8	NA	16	42	1	NA	1	1	1	1	1	NA	3	1	1	1	55339	NA	16386	2320	52490	NA	1	NA
266	266	796610	1	1	1	5	1	3	24	31	1964	1	1	1	7	64010	NA	1	41941	1	1	1	NA	1	23	35	NA	40	38	13	NA	1	1	1	1	1	NA	6	1	1	1	46488	NA	86	108	135178	NA	1	NA
267	267	496933	1	1	1	2	1	1	101	48	214	1	1	1	1	10666	NA	1	68313	1	1	1	NA	1	5	1	NA	9	198	2	NA	1	1	1	1	1	NA	5	1	1	1	293817	NA	33	1	35645	NA	1	NA
268	268	819885	3	1	1	14	1	7	43	839	2603	1	1	1	1	97734	NA	1	12154	1	1	1	NA	1	25	103	NA	37	207	5	NA	1	1	1	1	1	NA	42	1	1	8	77389	NA	43396	777	10588	NA	1	NA
269	269	459517	1	1	1	2	1	1	574	176	2077	1	1	1	1	9455	NA	1	67	1	1	1	NA	1	3	55	NA	30	70	1	NA	1	1	1	1	1	NA	41	1	1	8	55660	NA	52987	2	21515	NA	1	NA
270	270	772342	1	2	1	7	1	7	6	118	2678	1	1	1	1	732	NA	1	46661	1	1	1	NA	1	50	92	NA	4	929	9	NA	1	1	1	1	1	NA	18	1	1	25	97979	NA	194	636	23844	NA	1	NA
271	271	791072	1	1	1	8	1	1	98	229	4513	1	1	1	1	50580	NA	1	18674	1	1	1	NA	1	23	39	NA	18	117	4	NA	1	1	1	1	1	NA	21	1	1	3	55005	NA	134099	1583	60966	NA	2	NA
272	272	1055970	10	1	1	9	1	1	358	434	1671	1	1	1	1	5478	NA	1	22218	1	1	1	NA	1	112	10	NA	63	95	15	NA	1	1	1	2	1	NA	98	1	1	17	158400	NA	123335	NA	42987	NA	1	NA
273	273	1020969	1	1	1	10876	1	1	16	87	3252	1	1	1	1	29	NA	1	84310	1	1	221	NA	1	11	7	NA	130	35	1	NA	1	7	1	1	1	NA	547	1	1	12	229918	NA	20183	1772	44095	NA	1	NA
274	274	914608	1	1	1	2	1	34	71	224	2641	1	1	1	1	26250	NA	1	57261	1	1	1	NA	1	47	26	NA	158	80	1	NA	1	1	1	1	1	NA	3	1	1	11	84307	NA	95	1	58293	NA	1	NA
275	275	558340	2	1	1	1	1	3	261	149	335	1	1	1	1	30	NA	1	62204	1	1	1	NA	1	27	1	NA	30	69	1	NA	1	1	1	1	1	NA	10	1	1	5	179640	NA	96131	4299	24697	NA	1	NA
276	276	1101921	2	1	1	1	1	2	3	327	573	1	1	1	1	30	NA	1	18078	1	1	1	NA	1	39	3	NA	16	23	10	NA	1	1	1	1	1	NA	22	1	1	24	90788	NA	155791	242	56537	NA	1	NA
277	277	700806	1	1	1	4546	1	3	10	8	1942	1	1	1	1	25093	NA	1	142391	1	1	1	NA	1	4	34	NA	123	929	1	NA	1	1	1	1	1	NA	1	1	1	10	262382	NA	45764	2442	21324	NA	1	NA
278	278	426454	1	1	1	41024	1	1	318	123	1	7	1	1	1	14	NA	1	44229	1	1	17	NA	1	43	1	NA	26	7	3	NA	1	1	1	1	1	NA	26	1	1	7	220353	NA	31015	3	21598	NA	1	NA
279	279	544350	1	1	1	8	1	1	583	123	730	1	1	1	1	22	NA	1	22336	1	1	3	NA	1	78	6	NA	267	223	1	NA	1	1	1	1	1	NA	8	1	1	9	547225	NA	75688	11673	24134	NA	1	NA
280	280	352658	1	1	1	1	1	1	121	85	621	1	1	1	1	15	NA	1	14418	1	1	1	NA	1	43	1	NA	294	41	2	NA	1	1	1	1	1	NA	5	1	1	1	604752	NA	101421	10602	15223	NA	1	NA
281	281	411100	1	1	1	1	10	1	2	112	200	1	1	1	5	30413	NA	1	40302	1	1	1	NA	1	38	7	NA	40	76	11	NA	1	1	1	1	1	NA	15	1	1	1	51579	NA	14622	4012	23100	NA	1	NA
282	282	420299	1	1	1	1	1	1	5	111	226	1	1	1	1	22	NA	1	24382	1	1	3	NA	1	12	5	NA	54	73	1	NA	1	1	1	1	1	NA	81	1	1	1	279491	NA	88	7	33073	NA	1	NA
283	283	647524	1	1	3	1	1	4	38	273	1855	1	1	1	1	3960	NA	1	50546	1	1	1	NA	1	114	30	NA	15	1713	1	NA	1	1	1	1	1	NA	9	1	1	1	93828	NA	162547	3122	22657	NA	1	NA
284	284	675377	1	1	1	1	1	1	6	100	361	1	1	1	1	14860	NA	1	50298	1	1	1	NA	1	913	14	NA	6	567	1	NA	1	1	1	1	1	NA	8	1	1	4	481773	NA	112127	428	9714	NA	1	NA
285	285	861483	1	1	1	1579	10	1	793	240	2854	1	1	1	1	405	NA	1	16858	1	1	1	NA	1	11	57	NA	135	155	1	NA	1	4	1	1	1	NA	5	1	1	92	244757	NA	143524	479	60762	NA	1	NA
286	286	589591	1	1	1	2442	8	1	32	59	1206	1	1	1	1	896	NA	1	31595	1	1	1	NA	1	5	12	NA	111	96	1	NA	1	10	1	1	1	NA	2448	1	1	4	306675	NA	16544	303	21829	NA	1	NA
287	287	754679	1	1	1	7	14	1	2103	54	739	1	1	1	1	17	NA	1	97890	1	1	1	NA	1	18	28	NA	632	419	4	NA	1	1	1	1	1	NA	3	1	1	2	638427	NA	417	2304	45152	NA	1	NA
288	288	729209	1	1	1	1	6	1	6642	37	13	1	1	1	1	25	NA	1	3002	1	1	1	NA	1	4	2	NA	238	4	1	NA	1	2	1	1	1	NA	1	1	1	5	147579	NA	129	203	128164	NA	1	NA
289	289	735821	1	1	1	11	1	15	29	313	8958	1	1	1	1	27	NA	1	54684	1	1	2	NA	1	5	232	NA	24	7717	1	NA	3	1	1	1	8	NA	29	1	1	8	916087	NA	18128	6834	67197	NA	1	NA
290	290	438777	1	1	1	3	1	2	92	221	4926	1	1	1	1	13	NA	1	76	1	1	1	NA	1	143	28	NA	172	2058	9	NA	1	1	1	1	1	NA	45	1	1	1	806644	NA	50309	2	39072	NA	1	NA
291	291	465795	2	1	1	9	1	20	9	234	3599	1	1	1	1	27	NA	1	36165	1	1	1	NA	1	7	179	NA	3	189	1	NA	2	1	1	1	1	NA	16	1	1	2	834508	NA	134	12	56733	NA	1	NA
292	292	670385	1	1	1	7	1	9	155	256	12965	1	3	1	1	35	NA	1	34045	1	1	1	NA	1	16	77	NA	137	501	3	NA	1	1	1	1	1	NA	9	1	1	4	212284	NA	123420	NA	37331	NA	1	NA
293	293	508427	14	1	1	6	1	2	47	138	1604	1	1	1	1	371256	NA	1	25970	1	1	1	NA	1	156	83	NA	6	926	19	NA	1	1	1	14	1	NA	31	1	1	47	463876	NA	55155	701	25480	NA	1	NA
294	294	959458	1	2	1	3519	2	2	107	183	10399	1	1	1	1	666	NA	1	22610	1	1	220	NA	1	48	13	NA	434	137	21	NA	1	1	1	1	1	NA	47	1	1	1	209143	NA	27333	357	49819	NA	1	NA
295	295	949244	1	1	1	7	1	4	1781	134	863	1	1	1	1	4852	NA	1	38130	1	1	1	NA	1	6	29	NA	158	220	1	NA	1	1	1	1	1	NA	1	1	1	1	518833	NA	61115	266	76275	NA	1	NA
296	296	557298	1	1	1	7	1	1	569	18	393	1	1	1	1	8479	NA	1	29536	1	1	5	NA	1	10	4	NA	183	139	1	NA	1	1	1	1	1	NA	1	1	1	1	423470	NA	26356	1670	76720	NA	1	NA
297	297	1050622	3	1	1	9	2	4	230	205	6812	1	1	1	1	17398	NA	1	42137	1	1	1	NA	1	11	30	NA	54	218	1	NA	1	2	1	1	1	NA	11	1	1	7	219355	NA	32246	1321	148189	NA	1	NA
298	298	382593	2	1	1	1	1	1	1304	173	419	1	1	1	1	5618	NA	1	25048	1	1	1	NA	1	7	4	NA	52	80	1	NA	1	5	1	1	1	NA	5	1	1	1	63605	NA	68647	2655	19054	NA	1	NA
299	299	579429	1	1	1	3	1	1	4	66	635	1	1	1	1	35089	NA	1	78908	1	1	12	NA	1	14	43	NA	101	387	1	NA	1	1	1	1	1	NA	5	1	1	1	261684	NA	49356	7338	40270	NA	1	NA
300	300	782607	1	2	1	11	11	1	102	97	2120	1	1	1	1	179712	NA	1	124757	1	1	1	NA	1	315	22	NA	343	1320	44	NA	1	36	1	8	1	NA	2	1	1	3	392954	NA	6463	3977	89498	NA	3	NA
301	301	223779	1	1	1	1	1	1	1	32	104	1	1	1	1	32453	NA	1	28715	1	1	1	NA	1	61	24	NA	50	181	2	NA	1	1	1	1	1	NA	1	1	1	1	531699	NA	25504	4	29204	NA	1	NA
302	302	581609	1	1	1	1	1	1	280	84	2001	1	1	1	1	14463	NA	1	61102	1	1	1	NA	1	554	8	NA	20	269	169	NA	1	1	1	1	1	NA	5	1	1	5	193836	NA	239927	2298	47233	NA	1	NA
303	303	360278	1	1	1	1	1	1	5	65	1068	1	1	1	1	16290	NA	1	52305	1	1	1	NA	1	5	5	NA	40	68	1	NA	1	1	1	1	1	NA	6	1	1	1	166055	NA	177274	1906	17285	NA	1	NA
304	304	1180304	1	4	1	1	1	2	91	324	1626	1	1	1	1	8454	NA	1	44065	1	1	1	NA	1	32	32	NA	40	205	27	NA	1	1	1	1	1	NA	1	1	1	3	152039	NA	8349	7710	38702	NA	1	NA
305	305	481611	2	1	1	4	1	1	266	78	1155	1	1	2	1	25770	NA	1	44680	1	1	2	NA	1	1	6	NA	140	79	1	NA	1	1	1	1	1	NA	1	1	1	8	201719	NA	49260	2189	20751	NA	1	NA
306	306	708745	1	1	1	1	1	1	235	80	1070	1	1	1	1	7281	NA	1	49787	1	1	2	NA	1	21	8	NA	97	136	1	NA	1	1	1	1	1	NA	41	1	1	1	230529	NA	33925	2450	11560	NA	1	NA
307	307	799105	1	1	9	1	18	1	11	104	402	1	1	1	1	32518	NA	1	91510	1	1	1	NA	1	15	10	NA	25	70	7	NA	1	7	1	1	1	NA	24	1	1	17	101067	NA	16050	4165	46285	NA	1	NA
308	308	884738	37	1	1	5	1	1	15289	526	1314	1	1	1	1	408	NA	1	28028	1	1	1	NA	1	9	7	NA	43	31	1	NA	1	1	1	1	1	NA	911	1	1	12	109382	NA	47276	3607	65996	NA	1	NA
309	309	700557	46	1	1	5	1	2	1542	244	1195	1	1	1	1	961	NA	1	10647	1	1	1	NA	1	14	12	NA	433	22	1	NA	1	1	1	1	5	NA	27	1	1	4	415315	NA	86	6591	96657	NA	1	NA
310	310	1354196	1	2	1	1	1	9	327	129	1148	1	1	1	1	3649	NA	1	137320	1	1	1	NA	1	2	16	NA	40	207	1	NA	1	2	1	1	1	NA	3	1	1	21	198118	NA	3538	10554	37940	NA	1	NA
311	311	1160246	1	2	1	1	1	4	668	214	1254	1	1	1	1	59058	NA	1	228660	1	1	1	NA	1	11	7	NA	15	411	1	NA	1	1	1	1	1	NA	7	1	1	6	315706	NA	231	5254	29397	NA	1	NA
312	312	578942	1	1	1	7	26	1	219	22	1029	1	1	1	1	18432	NA	1	42898	1	1	1	NA	1	4	2	NA	20	30	1	NA	1	4	1	1	1	NA	4	1	1	1	455021	NA	83891	750	20560	NA	3	NA
313	313	475782	1	1	1	6	1	1	43	40	721	1	1	1	1	7283	NA	1	22302	1	1	1	NA	1	6	3	NA	56	269	1	NA	1	1	1	1	1	NA	3	1	1	1	469408	NA	53	2965	21608	NA	1	NA
314	314	887509	1	1	1	1	1	2	19	341	2855	1	1	1	1	31331	NA	1	25946	1	1	1	NA	1	54	54	NA	66	716	4	NA	1	1	1	1	1	NA	56	1	1	1	231101	NA	76	4550	32502	NA	1	NA
315	315	339340	2	1	1	1	1	1	13	127	716	1	1	1	1	233273	NA	1	91696	1	1	1	NA	1	23	132	NA	410	340	5	NA	1	1	1	1	1	NA	17	1	1	1	613876	NA	50016	11399	8618	NA	1	NA
316	316	516670	1	1	1	2	1	13	19	347	1	1	1	1	1	107026	NA	1	81	1	1	6	NA	1	10	1	NA	3	177	1	NA	1	1	1	1	1	NA	64	1	1	573	923097	NA	98	3	31020	NA	1	NA
317	317	22400	9	1	1	1	1	11	23	601	10	1	1	1	1	2	NA	1	4	11	1	3	NA	79	12	5	NA	1	1	1	NA	1	1	1	20	9	NA	6477	1	1	64	62	NA	1596023	NA	89	NA	1	NA
318	318	260262	1	1	1	4927	1	4	3	1329	1104	2	1	1	1	2	1	1	NA	3	1	1	1	268	5	2	1	NA	2	1	1	1	1	1	1	1	1	257	1	1	140	88	1	1230176	1	24	1	1	1
319	319	115338	1	1	1	10822	3	3	399	108	2011	1	1	1	1	3325	1	1	11634	4	1	1	1	1	10	3	1	NA	122	1	1	1	1	1	1	1	1	16	1	1	6	31042	1	520218	430	3347	1	1	1
320	320	230852	1	1	1	3773	1	9	1054	44	8511	1	1	20	1	266	1	1	NA	1	1	1	1	8	8	2	1	NA	1	1	1	1	1	1	1	10	1148	5	1	1	40	1351	2	427208	1	13310	1	1	1
321	321	387811	6	1	1	38	3	8	879	66	2955	1	3	3	1	1	1	1	11301	18	1	1	1	1	10	2	1	NA	133	72	1	1	1	1	1	1	1	6	1	1	27	65213	1	653259	36	24810	1	1	1
322	322	519089	1	1	1	648	1	12	103	202	15325	1	2	1	1	21318	2	1	4153	1	1	2	2	1	16	3	1	NA	246	1	1	3	7	1	1	35	1	1	1	3	68	44628	10	661076	1865	73149	46	1	1
323	323	690056	12	1	1	1	1	12	2921	93	3642	1	1	6	1	115	1	1	248	1	1	1	1	15	3	3	1	127	4	1	1	1	1	1	3	1	1	1	1	1	56	4442	1	175253	1526	28257	1	1	1
324	324	179674	169	1	1	4	1	10	33504	786	1308	1	9	459	1	16	1	1	53	7	1	1	2	1	581	2	1	12	1	1	1	1	1	3	7	1	1	234	5	1	149	10000	1	28857	229	10677	1	1	1
325	325	762777	1	1	1	1	1	4	25464	359	12573	1	1	283	1	6	1	1	1732	2	1	1	1	1	4	4	1	296	1	1	1	1	4	1	3	1	1	18	1	1	2	28909	1	16394	811	38683	1	1	1
326	326	382257	1	1	1	4	1	1	556	178	1243	1	1	4	1	66	1	1	24	1	1	1	1	1	42	2	1	274	1	1	1	1	1	1	1	1	15	22	1	1	5	175	1	66423	11	46392	1	1	1
327	327	1001520	3	1	1	1	3	3	48	342	17440	1	1	5	1	14280	1	1	1233	1	1	1	1	1	4	10	1	143	11	1	1	1	2	1	1	3	1	15	1	1	389	13835	1	4988	6693	94893	1	1	2
328	328	105408	1	1	1	1	1	1812	26333	3	9	1	2	1	1	11	1	1	NA	79	1	1	1	5	9	4	1	NA	1	1	1	1	1	1	66	1	1	1	8	1	16	975	1	725731	2	125	1	1	1
329	329	710281	4	1	1	4	1	4	24042	210	2877	5	1	13	1	4	1	1	142	25	1	1	1	1	22	6	1	43	2	1	1	1	11	1	2	1	2006	97	1	1	206	1483	1	141145	2405	82563	1	4	1
330	330	810042	1	2	1	1	1	5	363	58	9517	1	1	1	1	80	1	1	2325	1	1	1	1	1	9	4	1	2	1	1	1	1	1	1	1	1	1	16	1	1	154	6997	1	1240	4763	13905	1	1	1
331	331	425023	1	2	1	4	1	5	494	116	3049	1	1	9	1	23	1	1	380	6	1	1	1	1	5	5	5	30	1	1	1	1	5	1	1	1	1	73	1	1	5	1876	1	1710	1961	11093	1	53	1
332	332	377903	2	1	1	1	1	4	91	267	3359	1	1	1	1	45	1	1	316	1	1	1	1	1	5	1	1	42	1	1	1	1	5	1	5	1	1	27	1	1	1	11310	1	9341	475	92000	1	1	1
333	333	220061	1	1	1	6	1	4	28	345	1664	1	1	1	1	1	1	1	35	2	1	1	1	1	3	1	1	33	1	1	1	1	1	1	1	1	1	9	1	1	3	236	1	130	3	46049	1	1	1
334	334	533595	1	1	2	5	2	1	746	555	10525	1	1	15	1	21	1	1	253	9	1	1	1	1	7	4	3	33	2	2	1	4	1	1	1	1	1	223	1	1	6	1853	1	5119	1679	33234	1	244	1
335	335	606393	2	1	1	1	1	19	346	86	4871	1	1	14	1	851	1	1	827	1	1	1	1	1	13	2	1	39	1	1	1	1	17	1	2	1	1	12	1	2	1	16013	1	491	1898	49383	1	1	1
336	336	525350	1	1	1	1	2	8	17	86	6727	3	1	1	1	139	2	1	210	9	1	1	1	9	6	3	1	65	1	1	1	1	1	1	1	1	1	14	1	1	61	2360	1	44947	869	44232	1	1	172
337	337	339930	1	1	1	11	1	4	13073	1257	7833	1	3	33	1	3	1	1	86	4	1	1	1	1	10	1	1	18	2	1	1	1	3	1	3	2	180	249	2	1	31	16921	1	62278	225	9552	1	1	1
338	338	691675	2	3	6	4	1	1556	14	46	2427	2	1	1	1	502	1	1	961	2	1	1	1	2	11	9	1	89	1	1	1	1	1	1	3	16	1	11	1	1	1053	5523	1	24888	4596	23616	9	2	1
339	339	726672	1	1	1	4	1	62161	70	92	6883	1	1	1	1	9	1	3	174	269	1	1	1	1	20	3	1	585	144	2	1	1	1	1	1	20	1	8	1	1	449	9230	20	1122	5149	87618	1	41	1
340	340	263570	62	1	2	1	1	37	15673	444	1039	1	1	143	1	1	1	1	28	1	1	1	1	1	5	1	1	473	3	1	1	1	2	1	1	1	1029	27	1	1	4	5225	1	1189	10	3778	1	1	265
341	341	36762	3	1	1	2407	241	6	584	166	1349	1	1	8	83	1	11	1	NA	1	1	1	1	2	4	1	1	NA	1	1	4	1	1	1	2	10	1	9	1	1	118	675	17	1028118	8	882	1	1	1
342	342	1159346	9	1	1	1	1	8	81	518	24930	1	2	1	1	2	1	1	4282	3	2	1	1	1	60	1	1	13	2	1	1	1	2	1	1	1	323	611	2	1	528	145627	1	162512	3137	41665	1	1	1
343	343	497024	34	1	1	5	10	1	1	453	1604	1	1	1	1	3	1	1	333	7	1	1	1	1	4	13	1	39	16	1	1	1	4	1	1	1	1	8	1	1	39	11353	1	105	7382	37375	1	3	1
344	344	1224112	61	2	1	6	1	1	1357	3430	26728	1	1	3	1	9079	1	3	16376	74	4	1	1	1	13	12	1	99	9	1	1	2	7	1	11	1	1	129	1	1	114	90443	1	150	4743	65054	1	52	1
345	345	264208	1	1	1	2	1	3	10	14	2907	1	1	1	1	12869	1	1	954	1	1	1	1	1	5	2	1	7	1	1	1	2	1	1	1	2	1	1	1	1	23	5789	1	49	2476	5526	1	158	1
346	346	983814	5	1	1	4	1	7	2381	986	7691	1	1	36	1	21	1	1	373	49	1	14	1	1	10	6	3	1413	5	1	1	1	3	1	24	1	727	380	1	1	108	5655	1	16837	194	97531	46	1	1
347	347	209377	1	1	1	1	12	2	5421	47	5553	1	1	4	1	181	1	1	6	1	1	1	1	1	5	2	1	51	2	1	1	1	2	1	1	1	32	4	1	1	74	5266	1	55255	137	17457	1	1	4
348	348	1585100	7	2	1	3	1	130201	181	108	4685	2	7	2	2	24	3	5	635	443	1	1	1	1	56	5	1	1063	340	3	1	1	8	1	1	11	1	35	1	2	524	32038	7	1552	14392	75093	1	33	1
349	349	418303	11	1	1	1	1	1	2502	181	2988	1	1	242	1	128	1	1	113	1	1	1	1	3	6	6	1	4	2	1	1	1	1	1	2	1	1	50	1	1	320	3027	1	9535	184	47900	1	1	1
350	350	527361	1	2	1	1	1	5	14	109	9878	9	1	1	1	74	1	1	852	17	1	1	2	15	15	1	1	NA	3	2	1	1	1	1	1	1	2018	96	1	1	353	4353	1	80434	636	20483	1	14	1
351	351	280027	4	1	1	1	1	6	433	92	5744	1	1	6	1	1280	1	1	1158	1	1	1	1	1	6	1	1	27	7	1	1	1	1	1	2	1	1	23	1	1	50	8673	1	50724	1475	16298	1	1	1
352	352	420145	5	1	1	1	1	1	697	181	7441	1	1	16	1	142	1	1	1517	1	1	1	1	1	81	1	1	63	1	5	1	1	1	1	1	1	1	80	1	1	9	3912	1	44588	239	25944	1	1	1
353	353	358362	2	1	2	4	1	1	4356	79	3355	1	1	54	1	13	1	1	17	1	1	1	1	1	3	4	1	15	1	1	1	1	41	1	1	1	1	15	1	1	5	3779	1	3803	248	24830	1	1	1
354	354	527290	1	1	3	1	1	6	2113	490	5292	1	1	16	1	2	1	1	1212	2	1	1	1	1	6	1	2	12	1	1	1	1	1	1	1	1	1	11	1	1	6	1644	1	44801	1113	22016	1	1	1
355	355	848673	4	7	1	6	2	10	286	257	13524	1	1	1	1	45	1	1	7399	1	1	1	1	1	19	5	1	70	5	1	2	1	1	1	1	1	2	238	1	1	74	18385	1	37292	1806	59568	12	2	1
356	356	1025423	10	1	1	3	1	42	291	811	16696	3	1	1	1	6080	1	1	838	13	1	5	1	1	136	10	1	5	1	1	1	1	1	1	3	3	534	287	1	1	4243	23652	1	6983	1433	29511	1	2	1
357	357	544063	2	1	2	7	1	2	2259	297	7543	1	1	40	1	1	1	1	118	1	1	1	1	1	2	7	1	213	1	1	1	1	1	1	1	1	1	45	1	1	1	1235	1	27237	184	39852	1	1	1
358	358	912428	1	1	1	1	2	13	37418	487	6154	1	1	86	1	128	1	1	71	3	2	1	1	1	5	8	1	267	1	1	1	1	1	1	2	1	1	128	1	1	11	2124	7	65801	340	61630	1	1	98
359	359	140773	1	1	1	1	1	2	15	25	999	1	1	1	1	15	1	1	8	1	1	6	1	6	4	1	1	12	1	1	1	1	1	1	1	1	29	46	1	1	48	534	1	429	36	7260	1	1	1
360	360	674220	1	1	1	10	1	2	1163	206	2556	1	1	19	1	944	1	1	469	1	1	1	1	1	10	1	2	36	65	1	1	1	7	1	3	1	507	101	1	1	1	5075	1	6315	858	19490	1	1	28
361	361	560863	1	1	1	1	1	1	67	1	1079	1	1	1	1	10911	1	1	73	4	1	1	1	1	10	19	1	31	1	1	1	1	2	1	1	1	1	4	1	1	1	2649	1	178	8509	4706	1	1	1
362	362	726831	1	1	3	1	1	14	88	4754	1815	1	2	11	1	3	1	1	221	1	1	1	1	1	36	3	1	10	4	2	1	1	3	1	1	1	1	30	1	1	11	78462	1	671	589	8391	1	1	1
363	363	332637	1	1	1	1276	1	7	5229	769	2317	1	1	1	1	1	1	1	1	5	1	1	1	4	4	2	1	26	1	1	1	1	1	1	1	1	1210	49	1	1	41	21	1	11612	40	4919	1	1	1
364	364	406423	1	1	1	1	1	20	1425	97	1931	1	4	2	1	3	1	1	563	3	1	1	1	1	7	2	1	116	1	1	1	1	13	1	1	1	3	25	4	4	17	19673	1	10997	358	29800	1	1	1
365	365	622020	2	1	1	1	1	28	383	79	3138	1	1	1	1	26189	1	1	5620	1	1	1	1	1	16	2	1	70	1	1	1	1	1	1	1	1	21740	24	1	1	3	13593	1	13876	470	18042	1	1	1
366	366	504253	4	4	1	1	1	78	117	278	3477	1	1	1	1	106	1	1	1217	1	1	1	1	1	11	3	1	125	1	1	1	1	1	1	1	1	23	17	1	1	317	6707	1	1768	1313	33360	1	1	1
367	367	481866	1	2	1	1	1	11	11	74	1770	1	1	4	1	9	1	1	212	1	1	1	1	1	26	3	1	43	18	1	1	1	6	1	1	1	1	2	1	1	69	5588	1	379	1851	18142	1	1	1
368	368	374819	1	1	1	1	6	10	4	116	2053	1	1	2	1	10771	1	1	23452	1	1	2	1	1	4	3	1	35	18	1	1	1	1	1	1	1	2	10	3	1	31	83652	1	1007	3444	25521	1	2	1
369	369	332251	1	1	1	1	1	24	444	23	1345	1	1	1	1	2	1	1	48	1	1	1	1	1	10	2	1	76	1	1	1	1	3	1	1	1	1	12	1	1	211	1272	1	79	646	19262	1	1	1
370	370	635440	6	1	1	6	1	7	1721	120	2223	1	1	37	1	20	1	1	149	1	1	1	1	1	15	12	1	27	1	1	1	1	7	1	3	1	1	37	1	1	1	12042	1	105	2668	29120	1	1	1
371	371	268329	1	1	1	6	1	1755	4	453	15	43	11	1	1	22	1	3	37	194	1	1	1	26	11	2	1	1	1	1	1	1	2	7	6	1	5	21	5	1	690	379	1	187	19	338	1	1	1
372	372	64547	3	1	1	9304	4	16	1524	149	2147	1	1	1	1	1570	1	1	NA	2	1	1	1	1	45	3	1	16	13	1	1	1	3	1	4	1	1	96	1	1	3	1018375	1	244140	7545	2577	1	1	1
373	373	168587	4	1	1	134535	13	11	2353	824	7	3	1	154	1	5	1	2	NA	5	1	1	1	11	53	1	1	NA	84	1	1	1	1	1	1	1	1	1512	1	1	235	277050	1	461848	13	57	1	1	1
374	374	178025	1	1	1	1	1	14	746	61	1865	3	1	17	1	4	1	1	83	3	1	1	1	1	7	2	1	38	1	1	1	1	11	1	1	1	10	6	1	1	60	364	1	2441	66	14299	1	1	1
375	375	171742	4	1	1	134	1	43	960	28	759	1	1	2	1	1	1	1	2956	3	1	1	1	1	24	2	1	NA	1	1	1	1	1	1	1	1	1	8	1	1	167	22728	1	326209	1	31180	1	1	1
376	376	307709	5	1	1	1	1	14	641	29	1383	1	1	1	1	32477	1	1	2350	1	1	1	1	1	6	2	1	30	14	1	1	1	1	1	1	1	1	1	1	1	7	110391	1	29167	40	20737	1	1	1
377	377	428824	5	1	1	5	1	75	1281	63	1500	1	1	5	1	43	1	1	7034	2	1	1	1	17	6	1	1	21	14	1	1	1	2	1	1	1	4150	7	1	1	92	32446	1	1494	3513	8978	1	1	1
378	378	533222	1	1	2	5	4	447	5	15	18	1	1	1	1	2	1	1	39	2	1	1	1	1	1126	6	1	7	1	1	1	1	50	1	18	1	1	461	1	1	36	160752	1	2584	40	139906	2	1	1
379	379	142089	1	1	1	3	1	35	2	981	177	1	1	1	1	7816	1	1	NA	4	1	1	1	4	54	2	1	NA	1	1	1	1	1	1	7	1	1	2007	1	1	43	296463	1	642380	4	8995	1	1	1
380	380	667091	2	1	1	2	1	24	1611	64	5877	1	1	15	1	19531	1	1	135296	1	1	1	1	1	6	6	1	22	385	2	1	1	1	1	1	1	10	1	1	1	23	219642	1	1060	8577	40066	1	1	1
381	381	339806	3	1	1	132	1	26	135	98	1173	1	8	1	1	96	1	1	1915	48	1	1	1	1	21	10	1	NA	6	1	1	1	4	1	3	3	1	35	1	1	191	176955	1	717277	601	42538	1	1	1
382	382	219082	2	1	1	1	1	155	158	14	469	4	1	15	1	131	1	1	77	1	1	1	1	1	5	5	1	5	2	1	1	1	2	1	1	1	293	5	1	1	128	1874	1	356	2105	6723	1	1	1
383	383	867414	10	1	43	5	5	198	649	383	3723	1	1	15	2	807	1	1	3713	7	1	11	1	1	50	2	1	11	2	17	1	3	4	1	1	1	1	35	1	2	23	8421	1	235	118	50898	1	1	1
384	384	471727	5	1	1	1	19	21	606	201	1895	1	1	30	1	4	1	1	3540	1	1	1	1	1	5	3	1	15	1	1	1	1	2	2	1	1	1	6	1	2	91	9370	1	15360	3440	31206	1	6	1
385	385	756494	4	3	65	9	1	86	2658	256	2718	2	1	31	1	56	1	3	21	27	1	1	1	4	18	6	1	241	5	1	1	1	6	1	1	1	2	52	6	1	151	1604	1	435	140	75640	1	1	1
386	386	213459	6	1	1	4	1	36	2421	193	586	1	1	81	1	1	1	1	174	1	1	1	1	1	5	1	1	4	2	1	1	1	11	1	1	1	17102	9	1	1	64	475	1	33312	130	23705	1	1	1
387	387	396221	1	1	46	8	2	47	844	156	1348	1	1	857	4	1	1	1	46	6	1	1	1	1	9	5	1	20	1	1	1	1	1	1	1	1	1	240	2	1	392	3821	1	14207	50	14849	1	10	1
388	388	265118	1	1	16	1	1	7	100	46	983	1	1	3	1	26	1	1	210	1	1	1	1	1	4	1	1	7	1	1	1	1	2	1	1	1	38	143	1	1	49	1568	1	26341	68	14167	1	1	1
389	389	1026571	1	2	1	1	1	26	74	148	3179	1	1	1	1	7	1	1	3730	1	1	1	1	1	36	7	1	288	104	1	1	1	1	1	1	1	675	10	1	1	47	49481	1	2225	6409	59784	1	1	1
390	390	384888	2	1	1	1	1	11	436	59	1134	1	1	1	1	210	1	1	153	1	1	1	1	1	5	1	1	12	1	1	1	1	5	1	1	1	454	11	1	1	5	4046	1	10124	330	10451	1	1	1
391	391	35852	1	1	1	1	1	112	6	349	7	15	1	1	1	4	1	1	NA	12	1	1	1	228	7	2	1	NA	1	1	1	1	1	1	15	1	22	323	4	1	469	207	1	874483	7	144	1	1	1
392	392	273237	1	1	1	1	1	12	44	32	476	2	2	1	1	78	1	1	26967	15	1	1	1	4	9	1	1	1	14	1	1	1	1	1	1	1	147	2	1	1	70	64389	1	256	1638	15819	1	1	1
393	393	340040	4	1	1	1	17	27	5221	161	636	1	1	78	1	1291	1	1	4344	1	1	1	1	7	2	3	1	13	2	1	1	1	3	1	2	1	10	51	1	1	125	51131	1	183	161	41151	1	4	1
394	394	133768	1	1	7	235	1	10	148	19	7	1	1	1	1	389	1	1	9704	1	1	1	1	1	3	1	1	84	4	1	1	1	6	1	1	1	1	1	1	2	42	101354	1	17952	1411	7199	1	1	1
395	395	250464	1	1	1	1	1	10	1180	73	1357	1	1	2	1	107	1	1	35	1	1	1	1	1	30	3	1	36	1	14	1	1	2	1	1	1	307	57	1	1	20	1419	1	249	252	8843	1	1	1
396	396	227412	1	1	1	2	1	4	1188	97	1014	1	1	18	1	1	1	1	148	1	1	1	1	1	5	1	1	33	1	1	1	1	4	1	1	1	6452	60	1	1	18	1003	1	4128	51	5850	1	1	1
397	397	387603	1	1	1	1	1	147	45	58	830	11	1	1	1	2	1	1	884	7	2	1	1	4	7	1	1	19	4	1	1	1	5	1	1	16	10	6	1	1	259	2507	1	181	502	28734	1	1	1
398	398	1018384	2	5	1	15	1	19	79	1057	6968	1	1	2	1	150	1	1	124	2	1	1	1	1	722	12	1	7	52	3	1	1	1	1	1	1	23	190	1	1	144	68645	1	429	216	24067	1	1	28
399	399	83511	1	1	1	1	1	1	452	57	231	2	1	1	1	1	1	1	256	7	1	1	1	1	4	1	1	2	1	1	1	1	3	1	1	1	21	1	1	1	26	5481	1	42	814	6778	1	1	1
400	400	19480	1	1	1	1	1	3620	402	238	12	1	2	1	1	1	1	1	187	6	1	1	1	32	79	1	1	NA	1	1	1	1	1	1	4	4	3	387	6	1	196	4881	1	473166	19	429	1	1	1
401	401	201667	2	1	1	1	1	16	346	11	328	1	1	3	1	402	1	1	321	9	1	1	1	1	8	3	1	1	2	1	1	1	15	1	1	1	2	1	1	1	63	526	1	11580	573	4819	1	1	1
402	402	312704	1	1	1	1	1	49	664	115	2049	1	1	1	1	3	1	1	14	1	1	1	1	1	10	3	1	6	1	1	1	1	4	1	1	1	2	70	1	1	1	2853	1	207	17	13271	1	1	1
403	403	628879	1	1	1	1	14	379	297	82	1389	1	1	1	1	1	1	1	16998	1	1	1	1	1	25	76	1	7	566	1	1	1	34	1	1	1	1	16	1	1	4	183563	1	105573	3026	51412	1	3	1
404	404	374328	2	1	1	1	19	43	355	90	841	1	1	5	1	1400	1	1	34519	1	1	1	1	1	3	1	1	16	2	1	1	1	30	1	1	1	11	12	1	1	18	84161	1	548	4819	16897	1	3	1
405	405	314859	1	1	1	1	1	7	129	153	1313	2	1	1	1	18	1	1	183	1	1	1	1	1	4	2	1	38	1	1	2	1	16	1	1	1	10	7	1	1	70	1616	1	5740	18	11392	1	1	1
406	406	18252	7	1	1	1	1	28	999	620	2	9	1	9	1	17	1	1	NA	7	1	1	2	27	6	2	1	NA	1	1	1	1	1	1	5	1	3	1	1	1	490	114	1	336541	2	72	1	1	1
407	407	11664	6	1	1	1	1	68	343	316	20	1	1	1	1	20	1	1	317	3	1	1	1	8	2	1	1	NA	1	1	1	1	1	1	9	1	1	1	1	1	36	902	1	716686	33	850	1	1	1
408	408	372863	1	1	1	1	1	22	38	12	778	1	1	1	1	38	1	1	265	1	1	1	1	1	10	2	1	33	1	1	1	1	23	1	3	1	45	38	1	1	1	3950	1	330	3398	8676	1	1	1
409	409	659842	4	1	1	1	1	14	13978	30	2581	4	1	282	1	59	1	1	376	4	1	1	1	4	12	2	1	12	2	2	1	1	2	1	1	1	2	11	1	1	55	2977	1	896	1557	32377	1	1	1
410	410	198276	1	1	1	3	1	1	316	13	663	2	1	15	1	1	1	1	35	12	1	1	1	1	8	2	1	2	1	1	1	1	1	1	1	1	1	2	1	1	24	296	1	155	206	7901	1	1	1
411	411	371157	10	2	3	1	1	55	2483	160	2832	1	23	82	1	49	1	1	11	1	1	1	1	1	7	2	1	3	1	1	1	1	4	1	1	1	11	130	2	1	146	1511	1	231	35	21249	1	1	1
412	412	1009897	1	1	1	7	1	32	84	16	2590	1	1	5	1	117	2	1	199	1	1	1	1	1	6	4	1	65	1	1	1	1	7	1	1	1	2	12	1	1	112	3197	1	102	580	19338	1	1	1
413	413	467489	1	1	1	2	1	9	250	23	1457	1	1	1	1	2	1	1	13	1	1	1	1	1	5	3	1	10	3	1	1	1	5	1	1	1	4	41	1	1	6	2479	1	275	125	4631	1	1	47
414	414	153243	1	1	36	1	31	48	8891	69	295	1	1	11	2	3	1	1	1564	1	1	1	1	1	6	1	1	50	2	1	1	1	38	1	1	1	899	5	2	1	33	11593	1	1455	607	5437	1	2	1
415	415	301882	1	1	1	1	1	17	3984	104	1199	1	1	20	1	32	1	1	296	1	1	1	1	1	5	3	1	17	1	1	1	1	4	1	1	1	2374	24	1	1	89	5004	1	2674	150	17946	1	1	1
416	416	201405	1	1	1	3	1	4	26	17	749	1	1	1	1	122	1	1	141	1	1	1	1	1	15	1	1	3	1	1	1	1	3	1	1	1	42	1	1	1	31	1901	1	58	44	5915	1	1	1
417	417	308567	21	1	NA	1	3	1	6649	48	1185	1	1	21	NA	2248	1	NA	196	1	NA	1	1	1	43	1	1	8	1	2	1	NA	24	1	3	1	1	15	NA	1	1	945	1	73540	211	59202	1	1	1
418	418	414999	1	1	NA	1	1	1	3458	16	1604	1	1	50	NA	1	1	NA	192	1	NA	1	1	1	15	1	1	2	1	2	1	NA	6	1	1	1	1	7	NA	1	2	1284	1	30967	66	34550	1	1	111
419	419	531335	1	1	NA	1	1	2	544	63	6695	1	1	61	NA	2	1	NA	2773	1	NA	1	1	1	11	3	1	60	1	1	1	NA	8	1	2	1	1	4	NA	1	5	20014	1	205	462	24728	1	1	1
420	420	601542	2	1	NA	1	1	1	9806	52	1851	1	1	3	NA	136	1	NA	382	1	NA	2	1	1	7	1	1	178	1	1	1	NA	2	1	1	1	1	3	NA	1	8	8327	1	3408	263	57945	1	1	15
421	421	13655	1	1	NA	127	1	1	272	159	516	1	1	1	NA	4	1	NA	14	1	NA	1	1	131	8	1	1	1	1	1	1	NA	1	1	1	3	1	65	NA	1	210	109	1	688363	1	216	1	1	1
422	422	322912	1	1	NA	1	1	1	5434	112	1643	1	1	3	NA	29	1	NA	699	1	NA	1	1	1	7	1	1	64	1	1	1	NA	1	1	1	1	1	1	NA	1	15	1383	1	180	78	17446	1	1	1
423	423	140616	1	1	NA	1	1	2	166	80	2222	1	1	2	NA	1	1	NA	1	1	NA	1	1	11	80	3	1	14	1	25	1	NA	1	1	5	2	1	1046	NA	1	49	24	1	545848	1	3859	1	1	1
424	424	115899	1	1	NA	5216	1	1	26	123	791	1	1	1	NA	1	1	NA	2	1	NA	1	1	4	22	1	1	2	2	1	1	NA	1	1	3	1	1	2006	NA	1	56	1467	1	281980	1	5466	1	1	1
425	425	536069	1	1	NA	1	1	1	956	27	537	1	1	1	NA	1810	1	NA	942	1	NA	1	1	1	4	1	1	147	1	1	1	NA	3	1	1	1	1	1	NA	1	1	5779	1	268	292	14846	1	1	6
426	426	244683	1	1	NA	1	1	1	2346	70	1267	1	1	4	NA	87	1	NA	29	1	NA	1	1	1	27	1	1	135	1	2	1	NA	1	1	1	2	1	18	NA	1	2	1891	1	1500	42	6991	1	1	1
427	427	114361	1	1	NA	1	1	1	5909	24	944	1	1	20	NA	9	1	NA	182	1	NA	1	1	1	3	1	1	57	1	1	1	NA	2	1	1	1	1	8	NA	1	1	1145	1	22283	14	6901	1	1	9
428	428	22793	8	1	NA	1	1	8	12852	1243	1078	1	1	1	NA	1	10	NA	7	13	NA	1	5	1	14	1	1	1	2	1	1	NA	1	1	1	44	1	2	NA	1	85	5291	5	572410	1	94	1	1	1
429	429	403693	1	1	NA	1	1	1	9414	47	5491	1	2	1	NA	1	1	NA	8	1	NA	1	1	1	6	3	1	172	1	1	1	NA	7	1	1	1	1	8	NA	1	7	2423	1	645	9	30595	1	1	1
430	430	241189	1	1	NA	1	1	5	1565	19	495	1	1	10	NA	85	1	NA	9	3	NA	1	1	1	6	1	1	374	1	1	1	NA	4	1	1	1	1	5	NA	1	2	410	1	339	5	29471	1	1	1
431	431	581832	1	1	NA	1	1	1	6716	64	2320	1	14	8	NA	275	1	NA	1308	1	NA	1	1	1	26	1	1	84	1	6	1	NA	2	1	2	1	1	8	NA	1	1	3236	1	120	333	56315	1	1	1
432	432	338516	3	1	NA	1	1	7	6833	39	1217	2	48	42	NA	1	1	NA	321	1	NA	1	1	16	10	1	1	182	1	1	1	NA	2	2	1	1	1	3	NA	1	70	1566	1	252	44	29770	1	1	104
433	433	217169	3	1	NA	1	1	1	25578	254	1300	1	1	19	NA	3	1	NA	23	1	NA	1	1	1	13	6	1	57	1	1	1	NA	5	1	1	1	1	22	NA	1	8	239	1	156	6	19332	1	1	1
434	434	329943	1	1	NA	1	1	1	8227	29	2491	1	1	13	NA	24	1	NA	12	1	NA	1	1	1	29	2	1	100	1	1	1	NA	9	1	1	1	1	3	NA	2	3	1382	1	800	2	30382	1	1	1
435	435	117580	27	1	NA	1	1	12	29734	556	77	1	1	2	NA	11	1	NA	4	25	NA	1	1	1	203	2	1	12	1	2	1	NA	1	1	10	55	1	863	NA	1	17	4351	8	145855	1	9714	1	1	1
436	436	280396	4	1	NA	1	1	5	179608	213	17	1	1	1	NA	1	1	NA	34	194	NA	1	1	1	34	1	1	3	1	1	1	NA	1	1	6	1	1	230	NA	1	20	7090	1	200	6	323	1	1	1
437	437	725566	1	1	NA	1	1	1	868	63	3245	3	1	84	NA	1	1	NA	8	1	NA	1	1	1	38	55	1	9	3	1	1	NA	1	1	1	1	1	42	NA	1	5	746	1	165	111	28195	1	1	12
438	438	334711	1	1	NA	1	1	1	11648	138	901	1	1	23	NA	1	1	NA	1151	1	NA	1	1	1	48	2	1	59	1	1	1	NA	1	1	2	1	1	6	NA	1	7	1243	1	10255	536	14197	1	1	17
439	439	563310	1	1	NA	1	4	1	2989	83	3969	1	1	1	NA	243	1	NA	7670	1	NA	1	1	1	13	2	1	51	2	1	1	NA	25	1	9	1	1	8	NA	2	1	22345	1	1520	725	19891	1	1	65
440	440	809384	1	2	NA	1	1	4	556	31	2939	1	3	1	NA	3	1	NA	87	1	NA	1	1	1	17	25	1	55	2	3	1	NA	1	1	1	1	1	1	NA	1	1	1359	1	380	407	24576	1	1	1
441	441	464350	1	2	NA	1	2	1	5752	110	2968	1	1	8	NA	2	1	NA	16206	1	NA	1	1	1	25	1	1	50	5	4	1	NA	14	1	1	1	1	14	NA	1	20	19255	1	57917	6	30234	1	1	34
442	442	750940	90	1	NA	1	5	1	16480	343	1591	1	1	4	NA	10815	1	NA	70003	1	NA	1	1	1	32	5	1	140	11	3	1	NA	9	1	2	1	1	154	NA	1	57	33952	1	218	94	58492	1	1	3
443	443	341467	3	1	NA	1	1	1	2009	36	1300	1	1	1	NA	4	1	NA	9	2	NA	1	1	1	14	4	1	64	2	1	1	NA	1	1	1	1	1	5	NA	1	13	1544	1	185041	24	12595	1	1	1
444	444	302692	1	1	NA	1	1	4	1106	319	2	1	1	1	NA	1	1	NA	6	9	NA	1	1	1	55	3	1	6	1	1	1	NA	1	1	1	1	1	19	NA	1	4	451220	1	512660	1	12840	1	6	1
445	445	261222	1	1	NA	1	1	2	58	403	2	1	1	1	NA	1	1	NA	6	15	NA	1	1	1	246	3	1	5	1	18	1	NA	1	1	3	1	1	189	NA	1	9	51398	1	1159285	1	10961	1	2	1
446	446	590168	2	1	NA	1	1	1	12422	31	1538	1	1	17	NA	1	1	NA	3047	1	NA	1	1	1	12	1	1	159	1	13	1	NA	4	1	1	1	1	13	NA	1	2	11119	1	720	355	31303	1	2	1
447	447	783621	3	1	NA	1	1	2	5890	104	1737	1	9	139	NA	11	1	NA	1639	1	NA	1	1	1	16	2	1	258	2	1	1	NA	4	1	1	1	1	40	NA	1	9	16116	1	286	545	43535	1	1	1
448	448	22759	1	1	NA	1	1	1	1189	1071	1	1	1	1	NA	1	1	NA	4	22	NA	1	1	1	32	14	1	1	1	1	1	NA	1	1	3	1	1	350	NA	1	16	60	1	624260	1	34	1	1	1
449	449	24433	1	1	NA	1	1	1	2842	947	4	1	1	1	NA	1	1	NA	8	16	NA	1	1	1	26	4	1	1	5	1	1	NA	1	1	7	1	1	146	NA	1	18	90	1	696876	1	40	1	1	1
450	450	43566	1	1	NA	1	1	1	422	418	2	1	2	1	NA	1	1	NA	10	28	NA	1	1	1	249	6	1	1	1	1	1	NA	1	1	16	1	1	14	NA	1	10	76	1	301620	1	37	1	1	1
451	451	317483	1	1	NA	4	1	1	2051	38	1253	1	1	5	NA	4	1	NA	15	1	NA	1	1	1	14	1	1	55	1	1	1	NA	17	1	1	1	1	9	NA	1	47	255	1	58	45	10062	1	2	1
452	452	291063	4	1	NA	1	1	1	9980	208	1698	1	1	9	NA	167	1	NA	667	3	NA	1	1	1	13	3	1	47	1	2	1	NA	2	2	1	1	1	23	NA	1	8	4974	1	16578	655	21785	1	1	1
453	453	204907	2	1	NA	1	1	1	4490	37	2027	1	1	1	NA	1	1	NA	6	1	NA	1	1	4	12	1	1	455	1	1	1	NA	3	1	1	15	1	11	NA	1	71	2308	1	4407	1	22036	1	1	1
454	454	116720	1	1	NA	1	1	1	731	9	722	1	1	2	NA	1	1	NA	59	1	NA	1	1	2	1	1	1	2	1	1	1	NA	1	1	1	1	1	2	NA	1	54	1134	1	45032	1	4388	1	1	2
455	455	281788	6	1	NA	1	4	1	22760	322	3014	1	1	374	NA	5375	1	NA	37	4	NA	1	1	4	52	4	1	549	1	3	1	NA	46	1	1	1	2	94	NA	1	23	4830	1	138855	68	13609	1	2	1
456	456	693126	1	1	NA	1	1	9	1359	131	2316	1	1	1	NA	1	1	NA	3	1	NA	1	1	1	10	49	1	316	2	6	1	NA	1	1	1	5	1	41	NA	1	10	5202	1	162	96	19537	1	7	2
457	457	462102	1	1	NA	2	2	1	13765	24	567	1	7	311	NA	1	1	NA	1866	1	NA	1	1	1	8	1	1	55	2	1	1	NA	7	1	1	1	1	1	NA	1	95	3850	1	130	1	26490	1	1	1
458	458	163172	14	1	NA	1	1	1	4104	149	106	1	1	88	NA	2	1	NA	288	1	NA	1	1	1	330	2	1	17	1	7	1	NA	6	1	204	2	8	129	NA	1	3	1103	2	127650	305	24504	1	1	178
459	459	174887	407	1	NA	1	1	4	29893	669	475	1	1	2572	NA	3	1	NA	286	1	NA	16	1	1	105	7	1	7	3	2	1	NA	1	1	43	3	4	361	NA	1	81	1828	1	257973	314	14480	1	1	524
460	460	176184	1	1	NA	1	1	287	8	1	1	1	11158	1	NA	1	1	NA	1	108	NA	1	1	1	62	4	1	1	1	4	1	NA	1	1	1	10	1	1	NA	1	127	119578	1	497	1	12998	7	24	1
461	461	686320	1	1	NA	1	1	2	3981	222	3221	1	18	1	NA	1	1	NA	303	1	NA	1	1	1	10	5	1	195	1	1	1	NA	13	1	1	1	6271	92	NA	1	111	3349	1	443	392	49734	1	1	1
462	462	25234	1	1	NA	1	1	8	19	8	6	1	2	3	NA	4	1	NA	57	10	NA	1	1	1	51	1	1	1	1	1	1	NA	2	1	27	1	1	28	NA	1	559	413	1	574936	10	341	1	1	1
463	463	4016	1	1	NA	1	1	2	10	3	6	3	1	1	NA	1	1	NA	2	1	NA	1	1	1	72	1	1	1	1	2	1	NA	1	1	1	1	1	11	NA	1	144	39	1	560130	1	43	1	1	1
464	464	500515	4	1	NA	1	1	1	12623	381	832	1	1	152	NA	1	1	NA	104	1	NA	1	1	1	89	11	1	52	1	1	1	NA	1	1	1	1	1	68	NA	1	11	22641	1	234	334	29505	1	1	1
465	465	438358	34	1	NA	1	7	1	1755	446	761	1	1	45	NA	5	1	NA	1730	1	NA	1	1	1	45	1	1	248	5	15	1	NA	69	1	1	1	1	136	NA	1	1	20592	1	242	140	50090	1	1	21
466	466	321130	1	1	NA	1	1	1	74	10	730	1	1	1	NA	1	1	NA	2	3	NA	1	1	1	1	30	1	39	1	1	1	NA	1	1	1	1	1	29	NA	1	5	1120	1	69	1	4920	1	1	1
467	467	542352	2	1	NA	1	1	1	772	41	1379	1	2	173	NA	35	1	NA	2579	4	NA	1	1	1	14	1	4	289	1	1	1	NA	3	1	1	1	7	8	NA	1	1	7313	1	178	1610	23128	1	1	47
468	468	63343	1	1	NA	1	2	8	11798	339	1	1	1	1	NA	1	1	NA	1	2	NA	1	1	30	23	1	1	1	1	1	1	NA	10	1	1	2	1	94	NA	1	132	45859	1	721763	1	2652	1	1	1
469	469	31929	71	1	NA	1	1	1	32084	1626	5	1	1	1	NA	2	1	NA	1	9	NA	1	1	4	190	1	1	1	1	1	1	NA	1	1	6	5	1	286	NA	1	18	427	1	621950	1	37	2	1	1
470	470	656984	1	4	NA	1	1	1	2421	91	1904	1	1	88	NA	2	1	NA	39	1	NA	1	1	1	21	95	1	46	1	1	1	NA	1	1	1	1	1	68	NA	1	1	3158	1	408	11	17055	1	2	8
471	471	45024	1	1	NA	1	2	1	34	4	910	1	1	3	NA	1	1	NA	1	7	NA	1	1	3	34	1	1	1	1	11	1	NA	1	1	1	1	1	8	NA	1	6	1058	1	962423	1	204	1	1	1
472	472	4936	1	1	NA	1	1	7	27	11	93	1	1	6	NA	1	1	NA	1	1	NA	1	1	1	196	2	1	1	2	19	1	NA	1	1	10	3	1	74	NA	1	5	24	1	846705	1	21	2	1	1
473	473	494355	1	1	NA	1	1	1	264	108	753	1	1	1	NA	1	1	NA	47	1	NA	1	1	1	18	2	1	632	1	1	1	NA	1	1	1	1	1	10	NA	1	26	56375	1	16259	38	56655	1	1	1
474	474	195349	1	1	NA	1	1	1	713	66	729	1	1	1	NA	1	1	NA	925	1	NA	1	1	1	288	1	1	144	1	84	1	NA	19	1	1	2	1	1	NA	1	3	13706	1	10935	1	16865	1	1	1
475	475	28167	1	1	NA	1	1	7485	8	1616	4310	6	1	1	NA	1	1	NA	12	22	NA	1	1	452	114	4	1	1	1	49	1	NA	1	1	45	3	1	671	NA	1	303	23526	1	1212853	1	28	1	9	1
476	476	27597	1	1	NA	1	1	4511	114	883	2	1	5	1	NA	1	1	NA	8	22	NA	2	1	1	113	3	1	1	1	1	1	NA	1	1	8	2	20	360	NA	1	18	119	1	1162568	1	57	1	1	1
477	477	616978	1	1	NA	1	1	1	579	23	3755	1	1	1	NA	6	1	NA	362	1	NA	1	1	1	28	6	1	326	1	3	1	NA	1	1	1	1	1	1	NA	1	11	4253	1	345	167	69475	1	1	3
478	478	563211	5	1	NA	1	1	1	23702	56	1802	1	1	13	NA	19	1	NA	31612	1	NA	1	1	1	18	2	1	436	2	38	1	NA	1	1	9	1	1	11	NA	1	6	83625	1	658	1	59638	1	1	173
479	479	193802	1	1	NA	1	1	4	176	62	3663	1	1	1	NA	6038	7	NA	2195	1	NA	1	8	1	6	2	1	8	13	1	2	NA	1	1	3	132	1	293	NA	1	141	28156	7	765887	764	16630	1	1	23
480	480	257202	1	1	NA	1	1	27	60	21	593	1	1	1	NA	2421	6	NA	1085	1	NA	1	34	1	131	1	1	1	2	3	4	NA	1	1	1	38	1	768	NA	1	432	31110	25	593364	2	17180	1	1	1
481	481	1190035	1	3	NA	1	1	1	537	239	4345	1	1	1	NA	1	1	NA	17	1	NA	1	1	1	1618	70	1	26	1	7	1	NA	1	1	1	1	1	203	NA	1	134	1276	1	442	50	63769	2	1	1
482	482	90616	2	1	NA	1	1	1	3379	105	1556	1	1	1	NA	1	1	NA	32	1	NA	1	1	4	86	2	1	2	1	13	1	NA	2	1	4	1	1	133	NA	1	63	643	1	516765	1	4193	1	1	1
483	483	40868	1	1	NA	1	1	1	931	134	684	1	1	1	NA	5	1	NA	23	1	NA	1	1	4	21	3	1	1	2	1	1	NA	1	1	5	2	1	176	NA	1	129	372	2	319735	143	7074	1	1	1
484	484	660182	3	1	NA	1	1	1	1556	79	4862	1	1	5	NA	39	1	NA	60	1	NA	1	1	1	8	9	1	155	2	1	1	NA	2	1	4	1	260	17	NA	1	5	3654	1	955	557	34913	1	1	22
485	485	47037	1	1	NA	1	1	6	174	118	2561	12	1	1	NA	22	1	NA	2	1	NA	1	1	177	6	1	1	1	2	1	1	NA	1	1	1	2	1	147	NA	1	516	896	1	623236	1	510	1	1	1
486	486	5336	1	1	NA	1	1	4	6153	143	3	2	1	7	NA	211	1	NA	2	1	NA	1	1	20	9	1	1	1	1	1	1	NA	1	1	1	2	1	154	NA	1	374	69	3	239563	3	27	1	1	1
487	487	280310	1	1	NA	1	1	1	12191	101	273	1	1	5	NA	18	1	NA	2	1	NA	1	1	1	7	4	1	223	1	1	1	NA	1	1	1	1	11063	37	NA	1	16	188	1	611	10	9357	1	1	1
488	488	145020	3	1	NA	1	9	3	2752	226	3331	1	1	8	NA	666	1	NA	432	1	NA	1	1	1	47	1	1	50	1	15	1	NA	1	1	4	3	64	226	NA	1	7	3886	1	362505	31	15845	1	1	1
489	489	1294	1	1	NA	1	1	2	1	1	1035	1	1	1	NA	5	1	NA	14	1	NA	1	1	7	33	1	1	1	1	1	1	NA	1	1	1	4	1	1	NA	1	9	3866	1	747454	1	7	7	1	1
490	490	330	1	1	NA	1	1	1	1	1	69	1	1	1	NA	4	1	NA	26	1	NA	1	1	1	440	1	1	1	1	1	1	NA	1	1	1	2	1	1	NA	1	24	398	1	946622	1	12	1	1	1
491	491	435811	3	1	NA	1	1	1	438	124	6678	1	1	2	NA	10	1	NA	23	1	NA	1	1	1	2	82	1	14	1	3	1	NA	1	1	3	1	1	10	NA	1	1	3843	1	154	128	27019	1	1	23
492	492	46422	5	1	NA	1	1	1	66900	987	6	1	1	8	NA	34	1	NA	3	3	NA	1	1	1	180	1	1	1	1	1	1	NA	1	1	16	1	52	1075	NA	1	60	17848	1	303164	2	80	1	1	1
493	493	2969	1	1	NA	1	1	6	3114	561	1	1	1	1	NA	5	1	NA	16	1	NA	1	1	1	66	1	1	1	1	1	1	NA	1	1	3	1	1	170	NA	1	4	52	1	316850	1	11	1	1	1
494	494	488269	1	1	NA	1	6	1	538	10	422	1	1	1	NA	15527	1	NA	878	1	NA	1	1	1	6	138	1	1	1	1	1	NA	1	1	1	1	39892	1	NA	1	1	3804	1	802	215	6595	1	1	1
495	495	20816	9	1	NA	1	1	7	8219	50	5	1	7	331	NA	5	1	NA	2	1	NA	1	1	1	31	1	1	1	1	1	1	NA	1	1	8	1	1	29	NA	1	4	292	1	101007	1	27	1	1	1
496	496	176689	1	1	NA	1	1	25	22447	348	5805	1	1	49	NA	1	1	NA	3	1	NA	1	1	1	6	1	1	165	2	1	1	NA	3	1	1	2	1	41	NA	1	23	38	1	37684	3	13998	1	1	1
497	497	56180	1	1	NA	1	1	6	126	88	1729	1	1	1	NA	5	1	NA	32	1	NA	1	1	1	57	1	69	1	1	1	1	NA	2	1	1	1	2	35	NA	1	1	841	1	513959	1	2053	2	1	1
498	498	15047	1	1	NA	5	1	1	2855	299	55	1	2	21	NA	9	1	NA	17	2	NA	1	1	2	83	1	1	1	1	35	1	NA	1	1	1	1	1	316	NA	1	2	8488	2	435520	1	212	1	1	1
499	499	362816	1	1	NA	1	1	1	11771	123	3052	1	1	260	NA	38	1	NA	66	1	NA	1	1	1	9	2	1	459	1	1	1	NA	1	1	1	1	1	29	NA	1	4	2260	1	139	27	22650	1	1	1
500	500	151884	1	1	NA	1	1	1	17904	103	2211	1	1	53	NA	20	1	NA	40	1	NA	1	1	1	7	1	1	63	1	1	1	NA	1	1	1	1	1	29	NA	1	4	2930	1	10009	6	6754	1	1	3
501	501	21818	3	1	NA	44	1	1	244	58	921	1	1	1	NA	27682	1	NA	5286	5	NA	1	1	1	120	1	1	2	1	1	1	NA	5	1	1	1	2	388	NA	4	24	257006	1	270930	1	2864	1	1	1
502	502	8405	1	1	NA	10770	1	1	4	1	415	1	1	1	NA	1	1	NA	1	6	NA	1	1	1	7	1	1	1	1	1	1	NA	1	1	1	1	1	1	NA	1	10	11263	1	261171	1	35	1	1	1
503	503	485685	1	1	NA	2	1	1	3761	30	438	6	1	1	NA	5	1	NA	588	1	NA	1	1	1	30	2	1	80	1	1	1	NA	2	1	1	3	1	24	NA	1	15	4444	1	367	180	46405	1	1	1
504	504	367348	1	1	NA	2	1	1	13327	180	1829	1	5	108	NA	2	1	NA	58	1	NA	1	1	1	20	4	1	105	2	1	1	NA	1	1	1	1	1	61	NA	1	55	1680	1	433	1	36016	1	1	1
505	505	392665	3	1	NA	1	1	1	5797	47	1847	1	1	8	NA	1	1	NA	5	1	NA	1	1	1	4	1	1	584	1	1	1	NA	1	1	1	1	1	11	NA	1	1	4110	1	8131	1	58007	1	1	86
506	506	393907	4	1	NA	1	1	1	9715	277	7	1	1	1	NA	1	1	NA	1	1	NA	1	1	1	27	1	1	174	1	3	1	NA	2	1	1	1	1	104	NA	1	7	5060	1	63108	1	55071	1	1	11
507	507	631540	1	1	NA	1	2	1	179	34	1436	1	1	11	NA	1	1	NA	375	1	NA	1	1	1	16	1	1	538	1	1	1	NA	32	1	1	1	1	3	NA	1	3	10965	1	198	362	43697	1	1	1
508	508	741706	1	1	NA	1	1	1	700	31	1856	1	5	17	NA	1	1	NA	1961	1	NA	1	1	1	12	1	1	135	1	3	1	NA	1	1	1	1	1	4	NA	1	1	50687	1	144	264	23253	1	1	1
509	509	211625	33	1	NA	1	2	1	807	388	2303	1	1	5	NA	19	1	NA	34	1	NA	1	1	1	42	2	1	270	1	4	1	NA	2	1	1	1	1	96	NA	1	1	2766	1	75972	1	16435	1	1	1
510	510	116220	7	1	NA	1	1	1	1416	38	514	1	1	1	NA	4	1	NA	100	1	NA	1	1	1	6	1	1	63	1	1	1	NA	1	1	1	1	1	18	NA	1	1	951	1	11352	1	12536	1	1	1
511	511	628465	1	1	NA	3	1	1	63	13	1393	1	1	1	NA	22	1	NA	134	1	NA	1	1	1	7	9	1	58	1	1	1	NA	7	1	1	1	1	1	NA	1	4	5321	1	2233	286	8217	1	1	1
512	512	75172	1	1	NA	4242	1	1	7634	40	346	1	1	56	NA	34	1	NA	23	1	NA	1	1	1	10	3	1	2	2	1	1	NA	1	1	1	1	1	4	NA	1	6	2655	1	546680	2	3312	1	1	1
513	513	140611	1	1	NA	811	1	2	3986	27	574	1	1	10	NA	47	1	NA	93	1	NA	1	1	12	5	1	1	3	1	1	1	NA	1	1	1	1	1	1	NA	1	72	3284	1	316564	116	11008	1	1	6
514	514	227138	2	1	NA	1	1	1	1599	12	491	2	1	1	NA	1	1	NA	8	1	NA	1	1	1	3	1	1	78	1	1	1	NA	27	1	1	1	2174	2	NA	1	102	1103	1	205	84	21638	1	1	1
515	515	459785	4	1	NA	1	1	1	209	6	3540	1	1	1	NA	2	1	NA	2139	1	NA	1	1	2	4	1	1	537	1	1	1	NA	4	1	1	1	1	1	NA	1	110	1561	1	574	1322	40160	1	1	1
516	516	225175	1	1	NA	1	1	1	1829	342	1398	1	1	1	NA	1	1	NA	1	10	NA	1	1	1	128	1	159	48	1	3	1	NA	1	1	2	1	1	169	NA	1	4	24	1	376198	2	8990	1	1	1
517	517	292441	2	1	NA	1	1	6	303	469	16	1	1	1	NA	1	1	NA	2	4	NA	1	1	5	77	1	1	5	1	15	1	NA	1	1	1	1	1	607	NA	1	27	28	1	654392	1	3920	1	1	1
518	518	579770	4	1	NA	2	1	1	1236	50	1825	1	1	10	NA	62	1	NA	43	1	NA	1	1	1	10	127	1	207	2	1	1	NA	11	2	1	1	1	8	NA	1	3	2540	1	408	2408	17460	1	3	1
519	519	304616	1	1	NA	1	1	1	1748	16	1479	2	1	5	NA	3882	1	NA	4570	1	NA	1	1	1	11	3	1	99	1	3	1	NA	4	1	1	1	1	16	NA	1	775	33325	1	175	863	15998	1	1	1
520	520	45037	5	1	NA	1	2	2	3289	28	1246	1	1	1	NA	1	1	NA	1	1	NA	1	1	1	7	2	1	1	1	1	1	NA	17	1	3	1	1	13	NA	1	13	3826	1	476161	1	53	1	1	87
521	521	86287	1	1	NA	1	1	2	26891	138	1200	3	1	1	NA	1	1	NA	2	1	NA	1	1	1	97	1	1	1	1	3	1	NA	1	1	2	1	1	74	NA	1	18	7561	1	711058	1	2484	1	1	6
522	522	462209	1	1	NA	1	1	1	2680	23	639	1	1	1	NA	1	1	NA	10	1	NA	1	1	1	48	35	1	90	2	6	1	NA	1	1	1	1	1	10	NA	1	6	3786	1	559	103	17649	1	1	2
523	523	459784	1	2	NA	1	1	4	590	23	847	1	1	12	NA	24	1	NA	330	1	NA	1	1	1	7	26	1	639	1	1	1	NA	1	1	1	1	1	6	NA	1	11	1559	1	188	970	11436	1	1	26
524	524	111006	8	1	NA	1	1	3	613	126	57	1	1	1	NA	1	1	NA	1	32	NA	1	1	1	8	1	1	2	1	1	1	NA	1	1	1	8	1	11	NA	1	17	49	2	264427	2	9226	1	1	1
525	525	163080	4	1	NA	1	1	4	874	54	808	1	1	1	NA	1	1	NA	29	2	NA	1	1	1	7	2	1	38	1	1	1	NA	1	1	1	1	1	18	NA	1	11	309	1	124928	9	15427	1	1	1
526	526	240781	12	1	NA	3	1	3	43583	392	820	1	1	7	NA	6	1	NA	55	1	NA	1	1	2	6	1	1	432	1	1	1	NA	16	1	2	1	1040	69	NA	1	74	2303	1	836	5	15757	1	1	1
527	527	543375	1	1	NA	1	1	6	836	75	1557	1	1	1	NA	5	1	NA	757	1	NA	1	1	1	64	1	1	41	4	1	1	NA	1	1	1	1	2	11	NA	1	1	2928	1	792	29	48095	1	1	36
528	528	208991	1	1	NA	1	1	4	5471	233	1875	1	1	33	NA	1	1	NA	310	1	NA	1	1	1	86	1	1	52	18	3	1	NA	3	1	3	2	1	75	NA	1	14	822	1	210731	392	52932	1	1	1
529	529	117680	2	1	NA	1	1	1	1242	83	2105	1	1	2	NA	4	1	NA	82	1	NA	1	1	1	32	1	1	2	18	3	1	NA	1	1	28	1	1	52	NA	1	19	275	1	545821	93	9898	1	1	91
530	530	395486	1	1	NA	1	1	1	6255	43	3622	1	1	5	NA	61	1	NA	45	1	NA	1	1	1	848	80	1	4	1	65	1	NA	1	1	1	1	1	90	NA	1	2	1116	1	451	34	14532	1	1	8
[truncated: 240 more columns]
